# Supplementary material for: TOX3 Promotes Ovarian Estrogen Synthesis: An RNA-Sequencing and Network Study
Source: Front Endocrinol (Lausanne). 2021 Feb 24;11:615846. doi: 10.3389/fendo.2020.615846 (PMC7945945; doi:10.3389/fendo.2020.615846)
Supplement: Supplementary file 1 [file Table_1.xlsx]

## Sheet: Sheet1
Primer	Sequence
TOX3-F	CAAGCCCTCAGCGATCCATT
TOX3-R	ACGCCATCTTGTTCCACGAG
FSHR-F	TCTGTCACTGCTCTAACAGGG
FSHR-R	TGCACCTTTTTGGATGACTCG
CYP19A1-F	TGGAAATGCTGAACCCGATAC
CYP19A1-R	AATTCCCATGCAGTAGCCAGG
BMP6-F	ACAGCATAACATGGGGCTTC
BMP6-R	GAAGGGCTGCTTGTCGTAAG
HSD17B1-F	ACGTGAATGTAGTAGGGACTGT
HSD17B1-R	GCGCAATAAACGTCATTGAAAGG
ACTB-F	CATGTACGTTGCTATCCAGGC
ACTB-R	CTCCTTAATGTCACGCACGAT
