# Supplementary material for: TOX3 Promotes Ovarian Estrogen Synthesis: An RNA-Sequencing and Network Study
Source: Front Endocrinol (Lausanne). 2021 Feb 24;11:615846. doi: 10.3389/fendo.2020.615846 (PMC7945945; doi:10.3389/fendo.2020.615846)
Supplement: Supplementary file 2 [file Table_2.xlsx]

## Sheet: Sheet1
Antibodies	Product catalog	Work dilution
anti-FLAG	Sigma-Aldrich, USA, F3165	10 μg/mL
anti-ACTB	Sigma-Aldrich, USA, A5441	1:5000
anti-FSHR	Proteintech, USA, 22665-1-AP	1:1000
anti-CYP19A1	Affinity Biosciences, USA, AF5229	1:500
