# Supplementary material for: TOX3 Promotes Ovarian Estrogen Synthesis: An RNA-Sequencing and Network Study
Source: Front Endocrinol (Lausanne). 2021 Feb 24;11:615846. doi: 10.3389/fendo.2020.615846 (PMC7945945; doi:10.3389/fendo.2020.615846)
Supplement: Supplementary file 3 [file Table_3.xlsx]

## Sheet: Sheet1
name	CON1	CON2	TOX31	TOX32	GeneName	Biotype	Position	NR:Seq-id	NR:Score	NR:Evalue	NR:Description	NT:Seq-id	NT:Score	NT:Evalue	NT:Description	Uniprot:UniProtKB-AC	Uniprot:Score	Uniprot:Evalue	Uniprot:Description	COG:gene	COG:Score	COG:Eval	COG:num	Pfam:pfam_ID	Pfam:pfam_Name	Pfam:pfam_Description	GO:biological_process	GO:cellular_component	GO:molecular_function	KEGG:KO	KEGG:Description
ENSG00000110066	6.33483	7.07721	5.86778	6.76583	KMT5B	protein_coding	chr11:68154863-68213828:-	gi|50659082|ref|NP_060105.3|	4030	0	histone-lysine N-methyltransferase SUV420H1 isoform 1 [Homo sapiens]	gi|665505994|ref|NM_017635.4|	5767	0	Homo sapiens lysine methyltransferase 5B (KMT5B), transcript variant 1, mRNA	Q29RP8	216	2e-66	Histone-lysine N-methyltransferase KMT5B	.	.	.	.	pfam00856	SET	SET domain. SET domains are protein lysine methyltransferase enzymes. SET domains appear to be protein-protein interaction domains. It has been demonstrated that SET domains mediate interactions with a family of proteins that display similarity with dual-specificity phosphatases (dsPTPases). A subset of SET domains have been called PR domains. These domains are divergent in sequence from other SE…	GO:0034773|histone H4-K20 trimethylation;GO:0007517|muscle organ development;GO:0006355|regulation of transcription, DNA-templated;GO:0006351|transcription, DNA-templated;	GO:0000780|condensed nuclear chromosome, centromeric region;	GO:0042799|histone methyltransferase activity (H4-K20 specific);GO:0018024|histone-lysine N-methyltransferase activity;	K11429	SUV420H; histone-lysine N-methyltransferase SUV420H [EC:2.1.1.43]
ENSG00000274340	0	0.0722982	0	0.196782	AC032011.1	lincRNA	chr15:62387327-62388875:-	.	.	.	.	gi|666670521|tpe|LK938334.1|	1549	0	TPA: Homo sapiens long non-coding RNA OTTHUMT00000417789.1 (RP11-435J9.2 gene), lincRNA	.	.	.	.	.	.	.	.	pfam05846	Chordopox_A15	Chordopoxvirus A15 protein. This family consists of several Chordopoxvirus A15 like sequences.	.	.	.	.	.
ENSG00000110063	2.80569	3.54145	3.34078	3.52829	DCPS	protein_coding	chr11:126303752-126345749:+	gi|62738484|pdb|1XMM|B	1699	0	Chain B, Structure Of Human Dcps Bound To M7gdp	gi|21749061|dbj|AK090828.1|	2461	0	Homo sapiens cDNA FLJ33509 fis, clone BRAMY2005151	Q96C86	658	0	m7GpppX diphosphatase	SPBP4H10.20	165	2e-45	COG5075	pfam05652	DcpS	Scavenger mRNA decapping enzyme (DcpS) N-terminal. This family consists of several scavenger mRNA decapping enzymes (DcpS) and is the N-terminal domain of these proteins. DcpS is a scavenger pyrophosphatase that hydrolyses the residual cap structure following 3' to 5' decay of an mRNA. The association of DcpS with 3' to 5' exonuclease exosome components suggests that these two activities are link…	GO:0036245|cellular response to menadione;GO:0000290|deadenylation-dependent decapping of nuclear-transcribed mRNA;GO:0043928|exonucleolytic nuclear-transcribed mRNA catabolic process involved in deadenylation-dependent decay;GO:0045292|mRNA cis splicing, via spliceosome;GO:0043069|negative regulation of programmed cell death;GO:0000288|nuclear-transcribed mRNA catabolic process, deadenylation-de…	GO:0005737|cytoplasm;GO:0000932|cytoplasmic mRNA processing body;GO:0005829|cytosol;GO:0005739|mitochondrion;GO:0005654|nucleoplasm;GO:0005634|nucleus;	GO:0004532|exoribonuclease activity;GO:0050072|m7G(5')pppN diphosphatase activity;GO:0000340|RNA 7-methylguanosine cap binding;	K12584	DCPS, DCS; m7GpppX diphosphatase [EC:3.6.1.59]
ENSG00000110060	5.91172	5.82236	6.19984	5.94466	PUS3	protein_coding	chr11:125893485-125903221:-	gi|126302589|sp|Q9BZE2.3|PUS3_HUMAN	2489	0	RecName: Full=tRNA pseudouridine(38/39) synthase; AltName: Full=tRNA pseudouridine synthase 3; AltName: Full=tRNA pseudouridylate synthase 3; AltName: Full=tRNA-uridine isomerase 3	gi|199559784|ref|NM_031307.3|	1840	0	Homo sapiens pseudouridylate synthase 3 (PUS3), transcript variant 1, mRNA	Q9BZE2	215	2e-65	tRNA pseudouridine(38/39) synthase	YFL001w	259	3e-78	COG0101	pfam01416	PseudoU_synth_1	tRNA pseudouridine synthase. Involved in the formation of pseudouridine at the anticodon stem and loop of transfer-RNAs Pseudouridine is an isomer of uridine (5-(beta-D-ribofuranosyl) uracil, and id the most abundant modified nucleoside found in all cellular RNAs. The TruA-like proteins also exhibit a conserved sequence with a strictly conserved aspartic acid, likely involved in catalysis.	GO:0031119|tRNA pseudouridine synthesis;	GO:0005634|nucleus;	GO:0009982|pseudouridine synthase activity;GO:0003723|RNA binding;	K01855	PUS3, DEG1; tRNA pseudouridine38/39 synthase [EC:5.4.99.45]
ENSG00000157851	0.00795528	0.00791001	0	0	DPYSL5	protein_coding	chr2:26847747-26950351:+	gi|655619574|ref|XP_008252868.1|	2963	0	PREDICTED: dihydropyrimidinase-related protein 5 [Oryctolagus cuniculus]	gi|187936943|ref|NM_020134.3|	5209	0	Homo sapiens dihydropyrimidinase like 5 (DPYSL5), transcript variant 1, mRNA	Q9BPU6	347	1e-115	Dihydropyrimidinase-related protein 5	PA0441	147	2e-40	COG0044	pfam13900	GVQW	Putative binding domain. This short domain is often found nested inside other longer domains. The function is not known, but the domain carries a highly conserved GVQW motif. The members are rich in proline and cysteine. This may be a binding domain.	GO:0007411|axon guidance;GO:0007399|nervous system development;GO:0007165|signal transduction;	GO:0005829|cytosol;GO:0030425|dendrite;GO:0043025|neuronal cell body;	GO:0016810|hydrolase activity, acting on carbon-nitrogen (but not peptide) bonds;	K07529	DPYSL5, CRAM; dihydropyrimidinase-like 5
ENSG00000164024	31.1191	32.2614	33.1004	33.9687	METAP1	protein_coding	chr4:98995620-99062813:+	gi|926693558|ref|XP_013819955.1|	2102	0	PREDICTED: methionine aminopeptidase 1 isoform X1 [Capra hircus]	gi|164420680|ref|NM_015143.2|	2770	0	Homo sapiens methionyl aminopeptidase 1 (METAP1), mRNA	A6QLA4	71.6	4e-13	Methionine aminopeptidase 1	SPBC3E7.10	405	2e-131	COG0024	pfam00557	Peptidase_M24	Metallopeptidase family M24. This family contains metallopeptidases. It also contains non-peptidase homologues such as the N terminal domain of Spt16 which is a histone H3-H4 binding module.	GO:0031365|N-terminal protein amino acid modification;GO:0018206|peptidyl-methionine modification;GO:0070527|platelet aggregation;GO:0070084|protein initiator methionine removal;GO:0022400|regulation of rhodopsin mediated signaling pathway;GO:0006417|regulation of translation;	GO:0005737|cytoplasm;GO:0005829|cytosol;GO:0022626|cytosolic ribosome;GO:0005634|nucleus;	GO:0004177|aminopeptidase activity;GO:0046872|metal ion binding;GO:0070006|metalloaminopeptidase activity;GO:0008235|metalloexopeptidase activity;	K01265	map; methionyl aminopeptidase [EC:3.4.11.18]
ENSG00000164023	8.21681	8.05272	10.0037	10.8751	SGMS2	protein_coding	chr4:107824563-107915047:+	gi|22749271|ref|NP_689834.1|	1851	0	phosphatidylcholine:ceramide cholinephosphotransferase 2 [Homo sapiens]	gi|210147408|ref|NM_001136258.1|	6147	0	Homo sapiens sphingomyelin synthase 2 (SGMS2), transcript variant 3, mRNA	Q8NHU3	72.8	5e-14	Phosphatidylcholine:ceramide cholinephosphotransferase 2	.	.	.	.	pfam14360	PAP2_C	PAP2 superfamily C-terminal. This family is closely related to the C-terminal a region of PAP2.	GO:0046513|ceramide biosynthetic process;GO:0030148|sphingolipid biosynthetic process;GO:0006686|sphingomyelin biosynthetic process;	GO:0005794|Golgi apparatus;GO:0030176|integral component of endoplasmic reticulum membrane;GO:0030173|integral component of Golgi membrane;GO:0005887|integral component of plasma membrane;GO:0005886|plasma membrane;	GO:0047493|ceramide cholinephosphotransferase activity;GO:0016301|kinase activity;GO:0033188|sphingomyelin synthase activity;	K04714	SGMS; shingomyelin synthase [EC:2.7.8.27]
ENSG00000164022	15.4157	15.7654	16.0133	16.9993	AIMP1	protein_coding	chr4:106315544-106349226:+	gi|215490011|ref|NP_001135888.1|	1543	0	aminoacyl tRNA synthase complex-interacting multifunctional protein 1 isoform b precursor [Homo sapiens]	gi|215490010|ref|NM_001142416.1|	2585	0	Homo sapiens aminoacyl tRNA synthetase complex-interacting multifunctional protein 1 (AIMP1), transcript variant 3, mRNA	Q12904	208	1e-64	Aminoacyl tRNA synthase complex-interacting multifunctional protein 1	YGL105w	160	6e-42	COG0073	pfam01588	tRNA_bind	Putative tRNA binding domain. This domain is found in prokaryotic methionyl-tRNA synthetases, prokaryotic phenylalanyl tRNA synthetases the yeast GU4 nucleic-binding protein (G4p1 or p42, ARC1), human tyrosyl-tRNA synthetase, and endothelial-monocyte activating polypeptide II. G4p1 binds specifically to tRNA form a complex with methionyl-tRNA synthetases. In human tyrosyl-tRNA synthetase this dom…	GO:0001525|angiogenesis;GO:0006915|apoptotic process;GO:0007155|cell adhesion;GO:0007267|cell-cell signaling;GO:0006935|chemotaxis;GO:0051607|defense response to virus;GO:0006006|glucose metabolic process;GO:0006954|inflammatory response;GO:0050900|leukocyte migration;GO:0001937|negative regulation of endothelial cell proliferation;GO:0009611|response to wounding;GO:0007165|signal transduction;GO…	GO:0017101|aminoacyl-tRNA synthetase multienzyme complex;GO:0009986|cell surface;GO:0005737|cytoplasm;GO:0005829|cytosol;GO:0005783|endoplasmic reticulum;GO:0005615|extracellular space;GO:0005794|Golgi apparatus;GO:0016020|membrane;GO:0017102|methionyl glutamyl tRNA synthetase complex;GO:0005634|nucleus;GO:0030133|transport vesicle;	GO:0005125|cytokine activity;GO:0051020|GTPase binding;GO:0042803|protein homodimerization activity;GO:0000049|tRNA binding;	K15437	AIMP1, ARC1; aminoacyl tRNA synthase complex-interacting multifunctional protein 1
ENSG00000258312	0	0.214952	0	0	AC016152.1	lincRNA	chr12:98113014-98292445:-	gi|119617991|gb|EAW97585.1|	333	3e-37	hCG2040925, partial [Homo sapiens]	gi|551875646|tpe|HG505107.1|	521	0	TPA: Homo sapiens long non-coding RNA OTTHUMT00000407744.1 (RP11-690J15.1 gene), lincRNA	.	.	.	.	.	.	.	.	pfam06663	DUF1170	Protein of unknown function (DUF1170). This family represents a conserved region of unknown function within MAGUIN, a neuronal membrane-associated guanylate kinase-interacting protein. This region is situated between the pfam00595 and pfam00169 domains. All family members also contain an N-terminal pfam00536 domain.	.	.	.	.	.
ENSG00000204361	0.0902009	0	0.061321	0	NXPE2	protein_coding	chr11:114678386-114706933:+	gi|210147446|ref|NP_872301.2|	2939	0	NXPE family member 2 [Homo sapiens]	gi|210147445|ref|NM_182495.5|	1778	0	Homo sapiens neurexophilin and PC-esterase domain family member 2 (NXPE2), mRNA	Q96DL1	1132	0	NXPE family member 2	.	.	.	.	pfam06312	Neurexophilin	Neurexophilin. This family consists of mammalian neurexophilin proteins. Mammalian brains contain four different neurexophilin proteins. Neurexophilins form a family of related glycoproteins that are proteolytically processed after synthesis and bind to alpha-neurexins. The structure and characteristics of neurexophilins indicate that they function as neuropeptides that may signal via alpha-neure…	.	GO:0016021|integral component of membrane;	.	.	.
ENSG00000117148	0	0	0	0.0327055	ACTL8	protein_coding	chr1:17755313-17827063:+	gi|767906175|ref|XP_011540509.1|	2011	0	PREDICTED: actin-like protein 8 isoform X2 [Homo sapiens]	gi|227498240|ref|NM_030812.2|	1861	0	Homo sapiens actin like 8 (ACTL8), mRNA	Q9H568	763	0	Actin-like protein 8	SPBC32H8.12c	219	9e-64	COG5277	pfam00022	Actin	Actin.	GO:0030855|epithelial cell differentiation;	GO:0005737|cytoplasm;GO:0005856|cytoskeleton;	.	.	.
ENSG00000204362	3.76962	6.40661	4.48266	5.24105	AL590644.1	lincRNA	chr1:17189783-17197617:+	gi|119615238|gb|EAW94832.1|	403	1e-40	hCG2045606 [Homo sapiens]	gi|551895483|tpe|HG491737.1|	4676	0	TPA: Homo sapiens long non-coding RNA OTTHUMT00000006615.1 (RP11-380J14.1 gene), lincRNA	.	.	.	.	.	.	.	.	pfam15498	Dendrin	Nephrin and CD2AP-binding protein, Dendrin. Dendrin is a family of eukaryotic proteins found in the podocytes of the kidneys. Dendrin, originally identified in telencephalic dendrites, is a constituent of the slit diaphragm, SD, complex of podocytes, where it directly binds to nephrin and CD2AP. Kidney podocytes and their slit diaphragms (SDs) form the final barrier to urinary protein loss. SD pr…	.	.	.	.	.
ENSG00000270095	0	0.217035	0.667757	0.236291	AC068790.6	sense_intronic	chr12:123971457-123971714:-	.	.	.	.	gi|551875032|tpe|HG505303.1|	258	3e-131	TPA: Homo sapiens long non-coding RNA OTTHUMT00000467841.1 (RP11-214K3.18 gene), sense_intronic	.	.	.	.	.	.	.	.	pfam11241	DUF3043	Protein of unknown function (DUF3043). Some members in this family of proteins with unknown function are annotated as membrane proteins. This cannot be confirmed.	.	.	.	.	.
ENSG00000204366	4.44516	3.01626	1.62327	1.56065	ZBTB12	protein_coding	chr6:31899607-31901992:-	gi|767939465|ref|XP_011512685.1|	1846	0	PREDICTED: zinc finger and BTB domain-containing protein 12 isoform X1 [Homo sapiens]	gi|157426843|ref|NM_181842.2|	1865	0	Homo sapiens zinc finger and BTB domain containing 12 (ZBTB12), mRNA	Q9Y330	696	0	Zinc finger and BTB domain-containing protein 12	.	.	.	.	pfam00651	BTB	BTB/POZ domain. The BTB (for BR-C, ttk and bab) or POZ (for Pox virus and Zinc finger) domain is present near the N-terminus of a fraction of zinc finger (pfam00096) proteins and in proteins that contain the pfam01344 motif such as Kelch and a family of pox virus proteins. The BTB/POZ domain mediates homomeric dimerization and in some instances heteromeric dimerization. The structure of the dimer…	GO:0006355|regulation of transcription, DNA-templated;GO:0006351|transcription, DNA-templated;	GO:0005634|nucleus;	GO:0003677|DNA binding;GO:0046872|metal ion binding;	K10499	ZBTB12; zinc finger and BTB domain-containing protein 12
ENSG00000277265	0	0	0	0	RN7SL556P	misc_RNA	chr7:5871753-5872050:-	gi|594691438|ref|XP_007193055.1|	221	3e-31	PREDICTED: uncharacterized protein LOC103017900 [Balaenoptera acutorostrata scammoni]	gi|951234164|ref|NG_045153.1|	298	2e-153	Homo sapiens RNA, 7SL, cytoplasmic 556, pseudogene (RN7SL556P) on chromosome 7	.	.	.	.	.	.	.	.	pfam13900	GVQW	Putative binding domain. This short domain is often found nested inside other longer domains. The function is not known, but the domain carries a highly conserved GVQW motif. The members are rich in proline and cysteine. This may be a binding domain.	.	.	.	.	.
ENSG00000171450	0.202089	0.133959	0.251873	0.121537	CDK5R2	protein_coding	chr2:218959655-218962162:+	gi|478506663|ref|XP_004427626.1|	1194	3e-153	PREDICTED: cyclin-dependent kinase 5 activator 2 [Ceratotherium simum simum]	gi|17136161|gb|AC097468.3|	2508	0	Homo sapiens BAC clone RP11-33O4 from 2, complete sequence	Q13319	459	1e-152	Cyclin-dependent kinase 5 activator 2	.	.	.	.	pfam03261	CDK5_activator	Cyclin-dependent kinase 5 activator protein.	GO:0021549|cerebellum development;GO:0021766|hippocampus development;GO:0021819|layer formation in cerebral cortex;GO:0001764|neuron migration;GO:0045956|positive regulation of calcium ion-dependent exocytosis;GO:0000079|regulation of cyclin-dependent protein serine/threonine kinase activity;GO:0021722|superior olivary nucleus maturation;	GO:0016533|cyclin-dependent protein kinase 5 holoenzyme complex;GO:0005737|cytoplasm;GO:0005886|plasma membrane;	GO:0016534|cyclin-dependent protein kinase 5 activator activity;GO:0008289|lipid binding;	.	.
ENSG00000075945	8.99372	9.59496	10.7748	9.23386	KIFAP3	protein_coding	chr1:169921326-170085208:-	gi|18105054|ref|NP_055785.2|	3778	0	kinesin-associated protein 3 isoform 1 [Homo sapiens]	gi|325197194|ref|NM_001204517.1|	4106	0	Homo sapiens kinesin associated protein 3 (KIFAP3), transcript variant 4, mRNA	Q92845	1249	0	Kinesin-associated protein 3	.	.	.	.	pfam05804	KAP	Kinesin-associated protein (KAP). This family consists of several eukaryotic kinesin-associated (KAP) proteins. Kinesins are intracellular multimeric transport motor proteins that move cellular cargo on microtubule tracks. It has been shown that the sea urchin KRP85/95 holoenzyme associates with a KAP115 non-motor protein, forming a heterotrimeric complex in vitro, called the Kinesin-II.	GO:0019886|antigen processing and presentation of exogenous peptide antigen via MHC class II;GO:0007018|microtubule-based movement;GO:0007017|microtubule-based process;GO:0043066|negative regulation of apoptotic process;GO:0008285|negative regulation of cell proliferation;GO:0072383|plus-end-directed vesicle transport along microtubule;GO:0046587|positive regulation of calcium-dependent cell-cell…	GO:0005930|axoneme;GO:0005813|centrosome;GO:0036064|ciliary basal body;GO:0097542|ciliary tip;GO:0000794|condensed nuclear chromosome;GO:0005829|cytosol;GO:0005783|endoplasmic reticulum;GO:0070062|extracellular exosome;GO:0005794|Golgi apparatus;GO:0030990|intraciliary transport particle;GO:0016939|kinesin II complex;GO:0015630|microtubule cytoskeleton;GO:1990075|periciliary membrane compartment;…	GO:0019894|kinesin binding;	.	.
ENSG00000157856	0.0184762	0.0183711	0	0	DRC1	protein_coding	chr2:26401916-26456711:+	gi|217416374|ref|NP_659475.2|	3207	0	dynein regulatory complex protein 1 [Homo sapiens]	gi|918410285|ref|NM_145038.4|	2491	0	Homo sapiens dynein regulatory complex subunit 1 (DRC1), mRNA	Q95JM8	243	4e-74	Dynein regulatory complex protein 1	.	.	.	.	pfam14772	NYD-SP28	Sperm tail. NYD-SP28 is expressed in a development-dependent manner, localized in spermatogenic cell cytoplams and human spermatozoa tail. It is post-translationally modified during sperm capacitation and ultimately contributes to the success of fertilisation.	GO:0070286|axonemal dynein complex assembly;GO:0071973|bacterial-type flagellum-dependent cell motility;GO:0060285|cilium-dependent cell motility;	GO:0005930|axoneme;GO:0005737|cytoplasm;	.	.	.
ENSG00000251034	0.207245	0.206066	0.211336	0.314088	AC037459.2	antisense_RNA	chr8:22540845-22545405:-	gi|725563348|ref|XP_010334997.1|	258	3e-21	PREDICTED: LOW QUALITY PROTEIN: uncharacterized protein LOC101029017 [Saimiri boliviensis boliviensis]	gi|666669998|tpe|HG500957.2|	4076	0	TPA: Homo sapiens long non-coding RNA OTTHUMT00000375892.2 (RP11-582J16.4 gene), antisense	Q6UX73	79	8e-14	UPF0764 protein C16orf89	.	.	.	.	pfam13900	GVQW	Putative binding domain. This short domain is often found nested inside other longer domains. The function is not known, but the domain carries a highly conserved GVQW motif. The members are rich in proline and cysteine. This may be a binding domain.	.	GO:0005829|cytosol;GO:0070062|extracellular exosome;GO:0016020|membrane;	GO:0042803|protein homodimerization activity;	.	.
ENSG00000137200	11.735	11.8594	10.2681	10.9465	CMTR1	protein_coding	chr6:37433219-37482827:+	gi|24307983|ref|NP_055865.1|	4157	0	cap-specific mRNA (nucleoside-2'-O-)-methyltransferase 1 [Homo sapiens]	gi|194688144|ref|NM_015050.2|	4033	0	Homo sapiens cap methyltransferase 1 (CMTR1), mRNA	A2VE39	82.8	7e-17	Cap-specific mRNA (nucleoside-2'-O-)-methyltransferase 1	.	.	.	.	pfam01728	FtsJ	FtsJ-like methyltransferase. This family consists of FtsJ from various bacterial and archaeal sources FtsJ is a methyltransferase, but actually has no effect on cell division. FtsJ's substrate is the 23S rRNA. The 1.5 A crystal structure of FtsJ in complex with its cofactor S-adenosylmethionine revealed that FtsJ has a methyltransferase fold. This family also includes the N terminus of flaviviral…	GO:0006370|7-methylguanosine mRNA capping;GO:0097309|cap1 mRNA methylation;GO:0080009|mRNA methylation;	GO:0005737|cytoplasm;GO:0005654|nucleoplasm;GO:0005634|nucleus;	GO:0004483|mRNA (nucleoside-2'-O-)-methyltransferase activity;GO:0003676|nucleic acid binding;	K14589	CMTR1, FTSJD2, MTR1; cap1 methyltransferase [EC:2.1.1.57]
ENSG00000137203	6.05843	6.47898	6.75613	6.1074	TFAP2A	protein_coding	chr6:10393186-10419659:-	gi|568982451|ref|XP_006516963.1|	2165	0	PREDICTED: transcription factor AP-2-alpha isoform X2 [Mus musculus]	gi|109389359|ref|NM_003220.2|	3300	0	Homo sapiens transcription factor AP-2 alpha (activating enhancer binding protein 2 alpha) (TFAP2A), transcript variant 1, mRNA	P05549	143	7e-39	Transcription factor AP-2-alpha	.	.	.	.	pfam03299	TF_AP-2	Transcription factor AP-2.	GO:0060349|bone morphogenesis;GO:0071281|cellular response to iron ion;GO:0048701|embryonic cranial skeleton morphogenesis;GO:0035115|embryonic forelimb morphogenesis;GO:0061029|eyelid development in camera-type eye;GO:0042472|inner ear morphogenesis;GO:0001822|kidney development;GO:0043066|negative regulation of apoptotic process;GO:0008285|negative regulation of cell proliferation;GO:2000378|ne…	GO:0005813|centrosome;GO:0005737|cytoplasm;GO:0005794|Golgi apparatus;GO:0043231|intracellular membrane-bounded organelle;GO:0005654|nucleoplasm;GO:0005634|nucleus;	GO:0003682|chromatin binding;GO:0000987|core promoter proximal region sequence-specific DNA binding;GO:0046983|protein dimerization activity;GO:0042803|protein homodimerization activity;GO:0000978|RNA polymerase II core promoter proximal region sequence-specific DNA binding;GO:0000979|RNA polymerase II core promoter sequence-specific DNA binding;GO:0000981|RNA polymerase II transcription factor a…	K09176	TFAP2A_B; transcription factor AP-2 alpha/beta
ENSG00000137207	41.946	37.6173	41.1752	37.9197	YIPF3	protein_coding	chr6:43511827-43516990:-	gi|148691538|gb|EDL23485.1|	1571	0	Yip1 domain family, member 3, isoform CRA_a, partial [Mus musculus]	gi|164697278|dbj|AK308961.1|	1674	0	Homo sapiens cDNA, FLJ99002	Q3UDR8	85.9	5e-18	Protein YIPF3	.	.	.	.	pfam04893	Yip1	Yip1 domain. The Yip1 integral membrane domain contains four transmembrane alpha helices. The domain is characterized by the motifs DLYGP and GY. The Yip1 protein is a golgi protein involved in vesicular transport that interacts with GTPases.	GO:0030154|cell differentiation;	GO:0005794|Golgi apparatus;GO:0016021|integral component of membrane;GO:0005886|plasma membrane;	.	.	.
ENSG00000133519	0.0172271	0.0171291	0	0	ZDHHC8P1	transcribed_unprocessed_pseudogene	chr22:23390606-23402726:-	gi|6331443|dbj|BAA86606.1|	1120	6e-144	KIAA1292 protein [Homo sapiens]	gi|21751147|dbj|AK092530.1|	2255	0	Homo sapiens cDNA FLJ35211 fis, clone PROST1000110	H7C350	29.3	4e-12	Coiled-coil domain-containing protein 188	.	.	.	.	pfam13900	GVQW	Putative binding domain. This short domain is often found nested inside other longer domains. The function is not known, but the domain carries a highly conserved GVQW motif. The members are rich in proline and cysteine. This may be a binding domain.	.	GO:0016021|integral component of membrane;	.	.	.
ENSG00000212541	2.60719	3.11083	2.12693	1.12895	RNU6-510P	snRNA	chr1:37991462-37991569:+	.	.	.	.	gi|937346951|ref|NG_044412.1|	108	2e-48	Homo sapiens RNA, U6 small nuclear 510, pseudogene (RNU6-510P) on chromosome 1	.	.	.	.	.	.	.	.	pfam02705	K_trans	K+ potassium transporter. This is a family of K+ potassium transporters that are conserved across phyla, having both bacterial (KUP), yeast (HAK), and plant (AtKT) sequences as members.	.	.	.	.	.
ENSG00000212549	0.828168	0	0	0	RNA5SP354	rRNA	chr12:26373598-26373733:-	.	.	.	.	gi|818213488|ref|NG_042142.1|	136	8e-64	Homo sapiens inositol 1,4,5-trisphosphate receptor type 2 (ITPR2), RefSeqGene on chromosome 12	.	.	.	.	.	.	.	.	pfam03092	BT1	BT1 family. Members of this family are transmembrane proteins. Several are Leishmania putative proteins that are thought to be pteridine transporters. One such protein, previously termed (and is still annotated as) ORFG, was shown to encode a biopterin transport protein using null mutants, thus being subsequently renamed BT1. The significant similarity of ORFG/BT1 to Trypanosoma brucei ESAG10 (a …	.	.	.	.	.
ENSG00000221355	0	0	0	0	MIR1288	miRNA	chr17:16282014-16282088:+	.	.	.	.	gi|384551643|ref|NG_032651.1|	75	3e-30	Homo sapiens phosphatidylinositol glycan anchor biosynthesis class L (PIGL), RefSeqGene on chromosome 17	.	.	.	.	.	.	.	.	pfam00308	Bac_DnaA	Bacterial dnaA protein.	.	.	.	.	.
ENSG00000271754	0.619986	0.410972	0	0.111859	AL355802.2	antisense_RNA	chr6:43519180-43519724:-	gi|974123119|ref|XP_015224819.1|	187	5e-15	PREDICTED: DNA-directed RNA polymerases I and III subunit RPAC1-like, partial [Cyprinodon variegatus]	gi|974576832|ref|NG_028283.2|	545	0	Homo sapiens polymerase (RNA) I subunit C (POLR1C), RefSeqGene on chromosome 6	O15160	75.9	3e-15	DNA-directed RNA polymerases I and III subunit RPAC1	.	.	.	.	pfam01193	RNA_pol_L	RNA polymerase Rpb3/Rpb11 dimerization domain. The two eukaryotic subunits Rpb3 and Rpb11 dimerise to from a platform onto which the other subunits of the RNA polymerase assemble (D/L in archaea). The prokaryotic equivalent of the Rpb3/Rpb11 platform is the alpha-alpha dimer. The dimerization domain of the alpha subunit/Rpb3 is interrupted by an insert domain (pfam01000). Some of the alpha subuni…	GO:0045815|positive regulation of gene expression, epigenetic;GO:0032481|positive regulation of type I interferon production;GO:0006363|termination of RNA polymerase I transcription;GO:0006362|transcription elongation from RNA polymerase I promoter;GO:0006360|transcription from RNA polymerase I promoter;GO:0006383|transcription from RNA polymerase III promoter;GO:0006361|transcription initiation …	GO:0005829|cytosol;GO:0005736|DNA-directed RNA polymerase I complex;GO:0005666|DNA-directed RNA polymerase III complex;GO:0005654|nucleoplasm;	GO:0003677|DNA binding;GO:0003899|DNA-directed RNA polymerase activity;	K03027	RPC40, POLR1C; DNA-directed RNA polymerases I and III subunit RPAC1
ENSG00000207624	0	0.658764	0	0	MIR194-1	miRNA	chr1:220118157-220118241:-	.	.	.	.	gi|795424087|ref|XR_995030.1|	85	9e-36	PREDICTED: Macaca nemestrina uncharacterized LOC105493491 (LOC105493491), ncRNA	.	.	.	.	.	.	.	.	pfam00383	dCMP_cyt_deam_1	Cytidine and deoxycytidylate deaminase zinc-binding region.	.	.	.	.	.
ENSG00000187715	0.00967951	0.00962444	0	0.0104784	KBTBD12	protein_coding	chr3:127915232-127987671:+	gi|148664248|ref|NP_997218.2|	3369	0	kelch repeat and BTB domain-containing protein 12 [Homo sapiens]	gi|530374023|ref|XM_005247167.1|	5727	0	PREDICTED: Homo sapiens kelch repeat and BTB (POZ) domain containing 12 (KBTBD12), transcript variant X1, mRNA	Q3ZCT8	376	3e-113	Kelch repeat and BTB domain-containing protein 12	.	.	.	.	pfam07707	BACK	BTB And C-terminal Kelch. This domain is found associated with pfam00651 and pfam01344. The BACK domain is found juxtaposed to the BTB domain; they are separated by as little as two residues. This family appears to be closely related to the BTB domain (Finn RD, personal observation).	GO:0016567|protein ubiquitination;	GO:0031463|Cul3-RING ubiquitin ligase complex;	.	.	.
ENSG00000271757	0.158635	0.236598	0	0.0858635	AP002360.3	lincRNA	chr11:76392196-76392905:+	.	.	.	.	gi|551870818|tpe|HG504005.1|	710	0	TPA: Homo sapiens long non-coding RNA OTTHUMT00000470339.1 (RP11-111M22.5 gene), lincRNA	.	.	.	.	.	.	.	.	pfam10325	7TM_GPCR_Srz	Serpentine type 7TM GPCR chemoreceptor Srz. Chemoreception is mediated in Caenorhabditis elegans by members of the seven-transmembrane G-protein-coupled receptor class (7TM GPCRs) of proteins which are of the serpentine type. Srz is a solo families amongst the superfamilies of chemoreceptors. Chemoperception is one of the central senses of soil nematodes like C. elegans which are otherwise 'blind…	.	.	.	.	.
ENSG00000165775	2.74656	2.75824	2.58792	2.72348	FUNDC2	protein_coding	chrX:155025980-155060303:+	gi|24371248|ref|NP_076423.2|	935	5e-112	FUN14 domain-containing protein 2 [Homo sapiens]	gi|33694324|emb|BX470111.4|	5711	0	Human DNA sequence from clone GS1-273L24 on chromosome X, complete sequence	Q9BWH2	276	1e-92	FUN14 domain-containing protein 2	.	.	.	.	pfam04930	FUN14	FUN14 family. This family of short proteins are found in eukaryotes and some archaea. Although the function of these proteins is not known they may contain transmembrane helices.	GO:0000422|mitophagy;	GO:0031307|integral component of mitochondrial outer membrane;GO:0005739|mitochondrion;GO:0005634|nucleus;	.	.	.
ENSG00000265243	0.265639	0	0	0	IGLJCOR18	IG_C_pseudogene	chr18:3394889-3395312:+	gi|13399298|ref|NP_064455.1|	456	2e-54	immunoglobulin lambda-like polypeptide 1 isoform a precursor [Homo sapiens]	gi|300796141|ref|NG_004787.3|	424	0	Homo sapiens immunoglobulin lambda joining-constant/OR18 (pseudogene) (IGLJCOR18) on chromosome 18	P15814	180	7e-56	Immunoglobulin lambda-like polypeptide 1	.	.	.	.	pfam07654	C1-set	Immunoglobulin C1-set domain.	GO:0050853|B cell receptor signaling pathway;GO:0006958|complement activation, classical pathway;GO:0042742|defense response to bacterium;GO:0006955|immune response;GO:0045087|innate immune response;GO:0006911|phagocytosis, engulfment;GO:0006910|phagocytosis, recognition;GO:0050871|positive regulation of B cell activation;	GO:0072562|blood microparticle;GO:0009897|external side of plasma membrane;GO:0070062|extracellular exosome;GO:0042571|immunoglobulin complex, circulating;GO:0016020|membrane;	GO:0003823|antigen binding;GO:0034987|immunoglobulin receptor binding;	K06554	IGLL1, IGLL; immunoglobulin lambda-like polypeptide 1
ENSG00000265241	5.49542	6.16596	6.42649	5.37043	RBM8A	protein_coding	chr1:145917714-145927678:-	gi|821008780|ref|XP_012355808.1|	734	3e-95	PREDICTED: RNA-binding protein 8A isoform X1 [Nomascus leucogenys]	gi|525345282|ref|NM_005105.4|	4961	0	Homo sapiens RNA binding motif protein 8A (RBM8A), mRNA	Q27W01	284	4e-86	RNA-binding protein 8A	.	.	.	.	pfam13900	GVQW	Putative binding domain. This short domain is often found nested inside other longer domains. The function is not known, but the domain carries a highly conserved GVQW motif. The members are rich in proline and cysteine. This may be a binding domain.	GO:0006397|mRNA processing;GO:0051028|mRNA transport;GO:0000184|nuclear-transcribed mRNA catabolic process, nonsense-mediated decay;GO:0000381|regulation of alternative mRNA splicing, via spliceosome;GO:0006417|regulation of translation;GO:0008380|RNA splicing;	GO:0071013|catalytic step 2 spliceosome;GO:0005737|cytoplasm;GO:0030425|dendrite;GO:0035145|exon-exon junction complex;GO:0043025|neuronal cell body;GO:0016607|nuclear speck;GO:0005634|nucleus;	GO:0003729|mRNA binding;GO:0000166|nucleotide binding;	K12876	RBM8A, Y14; RNA-binding protein 8A
ENSG00000265240	0	0	0	0	AC114689.2	processed_pseudogene	chr18:67830671-67831967:-	gi|444722827|gb|ELW63502.1|	456	4e-87	Myotubularin-related protein 14 [Tupaia chinensis]	gi|293332900|ref|NG_016891.1|	1297	0	Homo sapiens myotubularin related protein 14 pseudogene (LOC100131011) on chromosome 18	Q8VEL2	160	4e-81	Myotubularin-related protein 14	.	.	.	.	pfam10156	Med17	Subunit 17 of Mediator complex. This Mediator complex subunit was formerly known as Srb4 in yeasts or Trap80 in Drosophila and human. The Med17 subunit is located within the head domain and is essential for cell viability to the extent that a mutant strain of cerevisiae lacking it shows all RNA polymerase II-dependent transcription ceasing at non-permissive temperatures.	.	GO:0048471|perinuclear region of cytoplasm;GO:0001726|ruffle;	GO:0004438|phosphatidylinositol-3-phosphatase activity;GO:0004725|protein tyrosine phosphatase activity;	K18086	MTMR14; myotubularin-related protein 14 [EC:3.1.3.64 3.1.3.95]
ENSG00000173638	1.16596	1.25454	1.41873	1.15853	SLC19A1	protein_coding	chr21:45493572-45544411:-	gi|768021437|ref|XP_011528000.1|	3108	0	PREDICTED: folate transporter 1 isoform X3 [Homo sapiens]	gi|62087717|dbj|AB209069.1|	3452	0	Homo sapiens mRNA for solute carrier family 19 member 1 isoform b variant protein	P41440	306	2e-98	Folate transporter 1	.	.	.	.	pfam01770	Folate_carrier	Reduced folate carrier. The reduced folate carrier (a transmembrane glycoprotein) transports reduced folate into mammalian cells via the carrier mediated mechanism (as opposed to the receptor mediated mechanism) it also transports cytotoxic folate analogues used in chemotherapy, such as methotrexate (MTX). Mammalian cells have an absolute requirement for exogenous folates which are needed for gro…	GO:0046655|folic acid metabolic process;GO:0015884|folic acid transport;GO:0098838|reduced folate transmembrane transport;	GO:0016324|apical plasma membrane;GO:0016323|basolateral plasma membrane;GO:0005887|integral component of plasma membrane;GO:0005886|plasma membrane;	GO:0005542|folic acid binding;GO:0008517|folic acid transporter activity;GO:0015350|methotrexate transporter activity;GO:0008518|reduced folate carrier activity;	K14609	SLC19A1, RFC1; solute carrier family 19 (folate transporter), member 1
ENSG00000261959	0	0.0624247	0	0	AC015909.3	antisense_RNA	chr17:50163523-50165316:-	.	.	.	.	gi|551885087|tpe|HG509226.1|	1794	0	TPA: Homo sapiens long non-coding RNA OTTHUMT00000440091.1 (RP11-893F2.14 gene), antisense	.	.	.	.	.	.	.	.	pfam06583	Neogenin_C	Neogenin C-terminus. This family represents the C-terminus of eukaryotic neogenin precursor proteins, which contains several potential phosphorylation sites. Neogenin is a member of the N-CAM family of cell adhesion molecules (and therefore contains multiple copies of pfam00047 and pfam00041) and is closely related to the DCC tumor suppressor gene product - these proteins may play an integral rol…	.	.	.	.	.
ENSG00000164168	14.4254	13.7135	14.7955	16.3793	TMEM184C	protein_coding	chr4:147617383-147672044:+	gi|675647589|ref|XP_002745469.2|	2188	0	PREDICTED: LOW QUALITY PROTEIN: transmembrane protein 184C [Callithrix jacchus]	gi|197101698|ref|NM_001133715.1|	3664	0	Pongo abelii transmembrane protein 184C (TMEM184C), mRNA	Q17QL9	197	8e-59	Transmembrane protein 184C	.	.	.	.	pfam03619	Solute_trans_a	Organic solute transporter Ostalpha. This family is a transmembrane organic solute transport protein. In vertebrates these proteins form a complex with Ostbeta, and function as bile transporters. In plants they may transport brassinosteroid-like compounds and act as regulators of cell death.	GO:0006810|transport;	GO:0016021|integral component of membrane;	GO:0005215|transporter activity;	.	.
ENSG00000260316	0.011911	0.0118433	0.0242924	0.0257881	AL008727.1	sense_intronic	chr16:898967-905224:-	gi|34531753|dbj|BAC86216.1|	1100	2e-133	unnamed protein product [Homo sapiens]	gi|666670792|tpe|HG507567.2|	4728	0	TPA: Homo sapiens long non-coding RNA OTTHUMT00000420781.2 (LA16c-306A4.2 gene), sense_intronic	Q8N7I0	57.4	5e-20	Protein GVQW1	.	.	.	.	pfam13900	GVQW	Putative binding domain. This short domain is often found nested inside other longer domains. The function is not known, but the domain carries a highly conserved GVQW motif. The members are rich in proline and cysteine. This may be a binding domain.	.	.	.	.	.
ENSG00000260317	0.280797	0.0930664	0.254525	0.236422	AC009812.4	lincRNA	chr8:80541300-80543104:+	.	.	.	.	gi|551864471|tpe|HG501388.1|	1805	0	TPA: Homo sapiens long non-coding RNA OTTHUMT00000426635.1 (RP11-48B3.4 gene), lincRNA	.	.	.	.	.	.	.	.	pfam14897	EpsG	EpsG family. This family of proteins are related to the EpsG protein from B. subtilis. These proteins are likely glycosyl transferases belonging to the membrane protein GT-C clan.	.	.	.	.	.
ENSG00000260314	0	0	0	0	MRC1	protein_coding	chr10:17809344-17911170:+	gi|4505245|ref|NP_002429.1|	7567	0	macrophage mannose receptor 1 precursor [Homo sapiens]	gi|471270251|ref|NM_002438.3|	5190	0	Homo sapiens mannose receptor, C type 1 (MRC1), mRNA	P22897	2912	0	Macrophage mannose receptor 1	.	.	.	.	pfam00059	Lectin_C	Lectin C-type domain. This family includes both long and short form C-type	GO:0071346|cellular response to interferon-gamma;GO:0071353|cellular response to interleukin-4;GO:0071222|cellular response to lipopolysaccharide;GO:0006898|receptor-mediated endocytosis;	GO:0009986|cell surface;GO:0010008|endosome membrane;GO:0005887|integral component of plasma membrane;GO:0005886|plasma membrane;	GO:0005537|mannose binding;GO:0004872|receptor activity;GO:0004888|transmembrane signaling receptor activity;GO:0001618|virus receptor activity;	K06560	MRC; mannose receptor, C type
ENSG00000131910	0	0.290631	0	0.105472	NR0B2	protein_coding	chr1:26911489-26913966:-	gi|13259503|ref|NP_068804.1|	1207	3e-163	nuclear receptor subfamily 0 group B member 2 [Homo sapiens]	gi|208431803|ref|NM_021969.2|	1156	0	Homo sapiens nuclear receptor subfamily 0 group B member 2 (NR0B2), mRNA	Q15466	469	8e-165	Nuclear receptor subfamily 0 group B member 2	.	.	.	.	pfam00104	Hormone_recep	Ligand-binding domain of nuclear hormone receptor. This all helical domain is involved in binding the hormone in these receptors.	GO:0031100|organ regeneration;GO:0008203|cholesterol metabolic process;GO:0010629|negative regulation of gene expression;GO:0043433|negative regulation of sequence-specific DNA binding transcription factor activity;GO:0000122|negative regulation of transcription from RNA polymerase II promoter;GO:0007219|Notch signaling pathway;GO:0010628|positive regulation of gene expression;GO:0032024|positive…	GO:0005737|cytoplasm;GO:0005654|nucleoplasm;GO:0005634|nucleus;GO:0043234|protein complex;	GO:0003677|DNA binding;GO:0019904|protein domain specific binding;GO:0042803|protein homodimerization activity;GO:0003707|steroid hormone receptor activity;GO:0003714|transcription corepressor activity;GO:0008134|transcription factor binding;	K08563	NR0B2, SHP; nuclear receptor subfamily 0 group B member 2
ENSG00000265798	0.0448193	0.0222821	0.182816	0.0242591	AC138207.6	transcribed_unprocessed_pseudogene	chr17:31038575-31059121:-	gi|15020653|emb|CAC44536.1|	1052	0	hypothetical protein [Homo sapiens]	gi|767993418|ref|XR_934361.1|	1575	0	PREDICTED: Homo sapiens leucine rich repeat containing 37B (LRRC37B), transcript variant X12, misc_RNA	Q96QE4	306	0	Leucine-rich repeat-containing protein 37B	.	.	.	.	pfam13855	LRR_8	Leucine rich repeat.	.	GO:0005737|cytoplasm;GO:0016021|integral component of membrane;	.	.	.
ENSG00000131914	0.0140507	0	0.0143281	0	LIN28A	protein_coding	chr1:26410778-26429722:+	gi|13375938|ref|NP_078950.1|	973	7e-120	protein lin-28 homolog A [Homo sapiens]	gi|927928760|ref|NM_024674.5|	4008	0	Homo sapiens lin-28 homolog A (LIN28A), mRNA	Q9H9Z2	379	4e-120	Protein lin-28 homolog A	TM1874	58.5	3e-09	COG1278	pfam13900	GVQW	Putative binding domain. This short domain is often found nested inside other longer domains. The function is not known, but the domain carries a highly conserved GVQW motif. The members are rich in proline and cysteine. This may be a binding domain.	GO:0007281|germ cell development;GO:0010587|miRNA catabolic process;GO:0045686|negative regulation of glial cell differentiation;GO:0017148|negative regulation of translation;GO:1901724|positive regulation of cell proliferation involved in kidney development;GO:0045666|positive regulation of neuron differentiation;GO:0045727|positive regulation of translation;GO:0031054|pre-miRNA processing;GO:00…	GO:0005737|cytoplasm;GO:0000932|cytoplasmic mRNA processing body;GO:0010494|cytoplasmic stress granule;GO:0005829|cytosol;GO:0005730|nucleolus;GO:0005634|nucleus;GO:0005791|rough endoplasmic reticulum;	GO:0003677|DNA binding;GO:0002151|G-quadruplex RNA binding;GO:0035198|miRNA binding;GO:0003723|RNA binding;GO:1990825|sequence-specific mRNA binding;GO:0008270|zinc ion binding;	K18754	LIN28; protein lin-28
ENSG00000166197	27.9307	34.3586	30.6374	32.1093	NOLC1	protein_coding	chr10:102152176-102163871:+	gi|548923888|ref|NP_001271317.1|	1295	3e-158	nucleolar and coiled-body phosphoprotein 1 isoform 1 [Homo sapiens]	gi|548923887|ref|NM_001284388.1|	3967	0	Homo sapiens nucleolar and coiled-body phosphoprotein 1 (NOLC1), transcript variant 1, mRNA	Q14978	147	3e-39	Nucleolar and coiled-body phosphoprotein 1	.	.	.	.	pfam05022	SRP40_C	SRP40, C-terminal domain. This presumed domain is found at the C-terminus of the S. cerevisiae SRP40 protein and its homologues. SRP40/nopp40 is a chaperone involved in nucleocytoplasmic transport. SRP40 is also a suppressor of mutant AC40 subunit of RNA polymerase I and III.	GO:0007049|cell cycle;GO:0007067|mitotic nuclear division;GO:0007000|nucleolus organization;GO:0006364|rRNA processing;	GO:0015030|Cajal body;GO:0005737|cytoplasm;GO:0005730|nucleolus;GO:0005654|nucleoplasm;	GO:0005524|ATP binding;GO:0005525|GTP binding;GO:0044822|poly(A) RNA binding;	.	.
ENSG00000265791	0.731369	0	0.559355	1.78139	AC127024.4	sense_intronic	chr17:30781493-30782221:-	gi|355709870|gb|EHH31334.1|	160	1e-12	hypothetical protein EGK_12385, partial [Macaca mulatta]	gi|551884799|tpe|HG508907.1|	308	5e-159	TPA: Homo sapiens long non-coding RNA OTTHUMT00000444359.1 (CTD-2349P21.10 gene), sense_intronic	Q86U02	61.6	8e-12	Putative uncharacterized protein encoded by LINC00596	.	.	.	.	pfam13900	GVQW	Putative binding domain. This short domain is often found nested inside other longer domains. The function is not known, but the domain carries a highly conserved GVQW motif. The members are rich in proline and cysteine. This may be a binding domain.	.	GO:0016021|integral component of membrane;	.	.	.
ENSG00000260318	0	0.260442	0.534206	0	COX6CP1	processed_pseudogene	chr16:11903923-11904137:-	gi|48428029|sp|Q7YRJ9.1|COX6C_SAISC	153	3e-14	RecName: Full=Cytochrome c oxidase subunit 6C; AltName: Full=Cytochrome c oxidase polypeptide VIc	gi|995891427|ref|NG_001219.4|	215	2e-107	Homo sapiens cytochrome c oxidase subunit 6C pseudogene 1 (COX6CP1) on chromosome 16	Q7YRJ9	23.9	1e-15	Cytochrome c oxidase subunit 6C	.	.	.	.	pfam02937	COX6C	Cytochrome c oxidase subunit VIc. Cytochrome c oxidase, a 13 sub-unit complex, EC:1.9.3.1 is the terminal oxidase in the mitochondrial electron transport chain. This family is composed of cytochrome c oxidase subunit VIc.	.	GO:0016021|integral component of membrane;GO:0005743|mitochondrial inner membrane;	GO:0004129|cytochrome-c oxidase activity;	.	.
ENSG00000175676	0	0	0	0	GOLGA8EP	transcribed_unprocessed_pseudogene	chr15:23157366-23170711:+	gi|931593973|ref|XP_014203216.1|	1809	0	PREDICTED: LOW QUALITY PROTEIN: putative golgin subfamily A member 8D [Pan paniscus]	gi|225703125|ref|NR_027407.1|	5241	0	Homo sapiens golgin A8 family member D, pseudogene (GOLGA8DP), non-coding RNA	A6NC78	135	0	Putative golgin subfamily A member 8I	.	.	.	.	pfam15070	GOLGA2L5	Putative golgin subfamily A member 2-like protein 5. The function of the GOLGA2L5 protein family remains unknown. This family of proteins is thought to be found in the Golgi apparatus of eukaryotes. Proteins in this family are typically between and 840 amino acids in length.	.	GO:0005794|Golgi apparatus;	.	.	.
ENSG00000270093	1.31903	1.20223	1.04617	0.594955	AP000473.2	lincRNA	chr21:16643529-16645065:+	.	.	.	.	gi|551891411|tpe|HG511602.1|	1537	0	TPA: Homo sapiens long non-coding RNA OTTHUMT00000468129.1 (AP000473.8 gene), lincRNA	.	.	.	.	.	.	.	.	pfam04511	DER1	Der1-like family. The endoplasmic reticulum (ER) of the yeast Saccharomyces cerevisiae contains of proteolytic system able to selectively degrade misfolded lumenal secretory proteins. For examination of the components involved in this degradation process, mutants were isolated. They could be divided into four complementation groups. The mutations led to stabilisation of two different substrates f…	.	.	.	.	.
ENSG00000185710	0.376033	0.4006	0.502145	0.484603	SMG1P4	transcribed_unprocessed_pseudogene	chr16:21879338-21919156:-	gi|675706504|ref|XP_009007490.1|	4639	0	PREDICTED: serine/threonine-protein kinase SMG1 isoform X3 [Callithrix jacchus]	gi|224548942|ref|NR_027154.1|	4107	0	Homo sapiens SMG1 pseudogene 1 (SMG1P1), non-coding RNA	Q96Q15	57	5e-07	Serine/threonine-protein kinase SMG1	.	.	.	.	pfam07099	DUF1361	Protein of unknown function (DUF1361). This family consists of several hypothetical bacterial proteins of around 200 residues in length. The function of this family is unknown although some members are annotated as being putative integral membrane proteins.	GO:0006281|DNA repair;GO:0006406|mRNA export from nucleus;GO:0000184|nuclear-transcribed mRNA catabolic process, nonsense-mediated decay;GO:0018105|peptidyl-serine phosphorylation;GO:0046854|phosphatidylinositol phosphorylation;GO:0046777|protein autophosphorylation;GO:0006950|response to stress;GO:0000723|telomere maintenance;	GO:0005737|cytoplasm;GO:0005829|cytosol;GO:0005634|nucleus;	GO:0005524|ATP binding;GO:0046872|metal ion binding;GO:0044822|poly(A) RNA binding;GO:0004672|protein kinase activity;GO:0004674|protein serine/threonine kinase activity;GO:0042162|telomeric DNA binding;	K08873	SMG1; PI-3-kinase-related kinase SMG-1
ENSG00000164796	0	0	0	0	CSMD3	protein_coding	chr8:112222928-113437099:-	gi|38045888|ref|NP_937756.1|	19324	0	CUB and sushi domain-containing protein 3 isoform 1 [Homo sapiens]	gi|38045887|ref|NM_198123.1|	13126	0	Homo sapiens CUB and Sushi multiple domains 3 (CSMD3), transcript variant a, mRNA	Q7Z407	2350	0	CUB and sushi domain-containing protein 3	.	.	.	.	pfam00431	CUB	CUB domain.	.	GO:0016021|integral component of membrane;GO:0005886|plasma membrane;	.	K17495	CSMD; CUB and sushi domain-containing protein
ENSG00000225075	0.752544	0.748262	1.1511	0.950427	AL603832.1	antisense_RNA	chr1:112693688-112696621:-	gi|39645033|gb|AAH04499.2|	226	6e-19	MOV10 protein, partial [Homo sapiens]	gi|551897351|tpe|HG492442.1|	449	0	TPA: Homo sapiens long non-coding RNA OTTHUMT00000032924.1 (RP11-426L16.3 gene), antisense	Q9HCE1	91.7	4e-20	Putative helicase MOV-10	.	.	.	.	pfam15479	DUF4639	Domain of unknown function (DUF4639). This family of proteins is found in eukaryotes. Proteins in this family are typically between 161 and 601 amino acids in length.	GO:0035195|gene silencing by miRNA;GO:0035279|mRNA cleavage involved in gene silencing by miRNA;GO:0048015|phosphatidylinositol-mediated signaling;GO:0006355|regulation of transcription, DNA-templated;GO:0006351|transcription, DNA-templated;GO:0007223|Wnt signaling pathway, calcium modulating pathway;	GO:0000932|cytoplasmic mRNA processing body;GO:0005829|cytosol;GO:0005615|extracellular space;	GO:0005524|ATP binding;GO:0004386|helicase activity;GO:0044822|poly(A) RNA binding;	K18422	MOV10; helicase MOV-10 [EC:3.6.4.13]
ENSG00000220008	0	0	0	0	LINGO3	protein_coding	chr19:2289784-2292024:-	gi|694972150|ref|XP_001173030.2|	2540	0	PREDICTED: leucine-rich repeat and immunoglobulin-like domain-containing nogo receptor-interacting protein 3 [Pan troglodytes]	gi|19033451|gb|AC104530.2|	2241	0	Homo sapiens chromosome 19 clone LLNL-FOS_25H9, complete sequence	P0C6S8	969	0	Leucine-rich repeat and immunoglobulin-like domain-containing nogo receptor-interacting protein 3	.	.	.	.	pfam07679	I-set	Immunoglobulin I-set domain.	.	GO:0016021|integral component of membrane;	.	.	.
ENSG00000225077	0.100265	0	0	0.0361799	LINC00337	lincRNA	chr1:6236240-6239444:+	gi|119591930|gb|EAW71524.1|	806	3e-103	hypothetical protein MGC40168, partial [Homo sapiens]	gi|551895154|tpe|HG491651.1|	1302	0	TPA: Homo sapiens long non-coding RNA OTTHUMT00000003686.1 (LINC00337 gene), lincRNA	Q8N6G1	197	3e-60	Putative uncharacterized protein encoded by LINC00337	.	.	.	.	pfam13900	GVQW	Putative binding domain. This short domain is often found nested inside other longer domains. The function is not known, but the domain carries a highly conserved GVQW motif. The members are rich in proline and cysteine. This may be a binding domain.	.	.	.	.	.
ENSG00000225071	0.485478	0.160905	0.16502	0.175181	AC004552.1	processed_pseudogene	chrX:24429573-24429920:-	gi|119619424|gb|EAW99018.1|	409	7e-49	hCG18053 [Homo sapiens]	gi|198042041|ref|NG_005780.3|	348	0	Homo sapiens ribosomal protein S26 pseudogene 58 (RPS26P58) on chromosome X	P62856	158	4e-49	40S ribosomal protein S26	YER131w	119	4e-34	COG4830	pfam01283	Ribosomal_S26e	Ribosomal protein S26e.	GO:0006412|translation;	GO:0022627|cytosolic small ribosomal subunit;	GO:0003729|mRNA binding;GO:0003735|structural constituent of ribosome;	K02976	RP-S26e, RPS26; small subunit ribosomal protein S26e
ENSG00000170049	0.307398	0.342327	0.150464	0.359389	KCNAB3	protein_coding	chr17:7921859-7929803:-	gi|795238986|ref|XP_011907378.1|	1807	0	PREDICTED: voltage-gated potassium channel subunit beta-3 isoform X1 [Cercocebus atys]	gi|386869500|ref|NM_004732.3|	2458	0	Homo sapiens potassium voltage-gated channel subfamily A regulatory beta subunit 3 (KCNAB3), mRNA	O43448	698	0	Voltage-gated potassium channel subunit beta-3	TM0313	283	6e-87	COG0667	pfam00248	Aldo_ket_red	Aldo/keto reductase family. This family includes a number of K+ ion channel beta chain regulatory domains - these are reported to have oxidoreductase activity.	.	GO:0005737|cytoplasm;GO:0016021|integral component of membrane;	GO:0005249|voltage-gated potassium channel activity;	K04884	KCNAB3; potassium voltage-gated channel Shaker-related subfamily A, beta member 3
ENSG00000170044	2.94201	3.03443	3.83967	3.268	ZPLD1	protein_coding	chr3:102099244-102479841:+	gi|28372569|ref|NP_778226.1|	2199	0	zona pellucida-like domain-containing protein 1 precursor [Homo sapiens]	gi|28372568|ref|NM_175056.1|	3619	0	Homo sapiens zona pellucida-like domain containing 1 (ZPLD1), mRNA	Q8TCW7	815	0	Zona pellucida-like domain-containing protein 1	.	.	.	.	pfam00100	Zona_pellucida	Zona pellucida-like domain.	.	GO:0016021|integral component of membrane;	.	.	.
ENSG00000225078	0	0.0652622	0	0	AL365338.1	processed_pseudogene	chr9:123061845-123063312:-	gi|49457079|emb|CAG46860.1|	323	8e-41	TRIP15 [Homo sapiens]	gi|302489066|ref|NG_023860.1|	515	0	Homo sapiens COP9 signalosome subunit 2 pseudogene (LOC100422501) on chromosome 9	P61203	126	1e-41	COP9 signalosome complex subunit 2	.	.	.	.	pfam10624	TraS	Plasmid conjugative transfer entry exclusion protein TraS. Entry exclusion (Eex) is a process which prevents redundant transfer of DNA between donor cells. TraS is a protein involved in Eex. It blocks redundant conjugative DNA synthesis and transport between donor cells, and it is suggested that TraS interferes with a signalling pathway that is required to trigger DNA transfer. TraS on the recipi…	GO:0008283|cell proliferation;GO:0010388|cullin deneddylation;GO:1903507|negative regulation of nucleic acid-templated transcription;GO:0000122|negative regulation of transcription from RNA polymerase II promoter;GO:0030182|neuron differentiation;GO:0035914|skeletal muscle cell differentiation;	GO:0008180|COP9 signalosome;GO:0005737|cytoplasm;GO:0005634|nucleus;	GO:0003714|transcription corepressor activity;	K12176	COPS2, CSN2, TRIP15; COP9 signalosome complex subunit 2
ENSG00000007392	10.3859	10.1545	9.90283	9.56496	LUC7L	protein_coding	chr16:188969-229463:-	gi|74227813|dbj|BAE35729.1|	1141	7e-152	unnamed protein product [Mus musculus]	gi|40850896|gb|BC065198.1|	2705	0	Homo sapiens LUC7-like (S. cerevisiae), mRNA (cDNA clone MGC:74654 IMAGE:5212471), complete cds	Q9CYI4	32.3	2e-114	Putative RNA-binding protein Luc7-like 1	SPCC16A11.13	132	4e-33	COG5200	pfam03194	LUC7	LUC7 N_terminus. This family contains the N terminal region of several LUC7 protein homologues and only contains eukaryotic proteins. LUC7 has been shown to be a U1 snRNA associated protein with a role in splice site recognition. The family also contains human and mouse LUC7 like (LUC7L) proteins and human cisplatin resistance-associated overexpressed protein (CROP).	GO:0006376|mRNA splice site selection;GO:0045843|negative regulation of striated muscle tissue development;	GO:0005634|nucleus;GO:0005685|U1 snRNP;GO:0071004|U2-type prespliceosome;	GO:0042802|identical protein binding;GO:0003729|mRNA binding;GO:0050733|RS domain binding;	.	.
ENSG00000264110	0	0	0	0	MIR4300	miRNA	chr11:81890741-81890836:-	.	.	.	.	gi|301171944|ref|NR_036186.1|	96	8e-42	Homo sapiens microRNA 4300 (MIR4300), microRNA	.	.	.	.	.	.	.	.	pfam12948	MSP7_C	MSP7-like protein C-terminal domain. MSP7 is a protein family the malaria parasite that has been found to be associated with processed fragments from the MSP1 protein in a complex involved in red blood cell invasion.	.	.	.	.	.
ENSG00000264112	5.68774	5.2411	4.44635	4.72013	AC015813.1	lincRNA	chr17:57989039-57994850:-	gi|967051629|ref|XP_001106049.3|	558	2e-70	PREDICTED: uncharacterized protein LOC709214 isoform X1 [Macaca mulatta]	gi|551885296|tpe|HG509274.1|	4722	0	TPA: Homo sapiens long non-coding RNA OTTHUMT00000443327.1 (RP11-159D12.2 gene), lincRNA	Q6UX73	95.5	4e-19	UPF0764 protein C16orf89	.	.	.	.	pfam13900	GVQW	Putative binding domain. This short domain is often found nested inside other longer domains. The function is not known, but the domain carries a highly conserved GVQW motif. The members are rich in proline and cysteine. This may be a binding domain.	.	GO:0005829|cytosol;GO:0070062|extracellular exosome;GO:0016020|membrane;	GO:0042803|protein homodimerization activity;	.	.
ENSG00000278433	2.18701	0.543641	3.90281	2.95937	MIR6070	miRNA	chr21:43609887-43609989:-	.	.	.	.	gi|563318015|ref|NR_106718.1|	103	1e-45	Homo sapiens microRNA 6070 (MIR6070), microRNA	.	.	.	.	.	.	.	.	pfam10601	zf-LITAF-like	LITAF-like zinc ribbon domain. Members of this family display a conserved zinc ribbon structure with the motif C-XX-C- separated from the more C-terminal HX-C(P)X-C-X4-G-R motif by a variable region of usually 25-30 (hydrophobic) residues. Although it belongs to one of the zinc finger's fold groups (zinc ribbon), this particular domain was first identified in LPS-induced tumor necrosis alpha fact…	.	.	.	.	.
ENSG00000264119	0	0	0	0	MIR4795	miRNA	chr3:87226189-87226277:-	.	.	.	.	gi|337756999|ref|NR_039958.1|	89	6e-38	Homo sapiens microRNA 4795 (MIR4795), microRNA	.	.	.	.	.	.	.	.	pfam14296	O-ag_pol_Wzy	O-antigen polysaccharide polymerase Wzy. This family includes O-antigen polysaccharide polymerases. These enzymes link O-units via a glycosidic linkage to form a long O-antigen. These enzymes vary in specificity and sequence.	.	.	.	.	.
ENSG00000278434	0.0774095	0.076969	0	0	AC023830.3	sense_intronic	chr16:4532216-4533670:-	.	.	.	.	gi|666672089|tpe|LK938186.1|	1455	0	TPA: Homo sapiens long non-coding RNA OTTHUMT00000473734.1 (RP11-709D24.8 gene), sense_intronic	.	.	.	.	.	.	.	.	pfam06874	FBPase_2	Firmicute fructose-1,6-bisphosphatase. This family consists of several bacterial fructose-1,6-bisphosphatase proteins (EC:3.1.3.11) which seem to be specific to phylum Firmicutes. Fructose-1,6-bisphosphatase (FBPase) is a well known enzyme involved in gluconeogenesis. This family does not seem to be structurally related to pfam00316.	.	.	.	.	.
ENSG00000266960	0	0.111766	0	0	FAM106DP	unprocessed_pseudogene	chr17:60173322-60173822:+	gi|686754284|ref|XP_009250166.1|	784	8e-104	PREDICTED: LOW QUALITY PROTEIN: putative protein FAM106C [Pongo abelii]	gi|388454768|ref|NG_032201.1|	501	0	Homo sapiens family with sequence similarity 106 member D, pseudogene (FAM106DP) on chromosome 17	P0CH98	294	1e-100	Putative protein FAM106C	.	.	.	.	pfam15478	LKAAEAR	Family of unknown function with LKAAEAR motif. This family of proteins is found in eukaryotes. Proteins in this family are typically between 119 and 235 amino acids in length. There is a conserved LKAAEAR sequence motif.	.	.	.	.	.
ENSG00000172940	0.0661238	0.0219158	0.0674291	0.0715809	SLC22A13	protein_coding	chr3:38265812-38278315:+	gi|166064021|ref|NP_004247.2|	2907	0	solute carrier family 22 member 13 [Homo sapiens]	gi|198041695|ref|NM_004256.3|	2555	0	Homo sapiens solute carrier family 22 member 13 (SLC22A13), mRNA	Q9Y226	312	1e-99	Solute carrier family 22 member 13	.	.	.	.	pfam00083	Sugar_tr	Sugar (and other) transporter.	GO:2001142|nicotinate transport;GO:0015695|organic cation transport;GO:0015747|urate transport;	GO:0016324|apical plasma membrane;GO:0070062|extracellular exosome;GO:0005887|integral component of plasma membrane;	GO:0090416|nicotinate transporter activity;GO:0015101|organic cation transmembrane transporter activity;GO:0022891|substrate-specific transmembrane transporter activity;	K08209	SLC22A13; MFS transporter, OCT family, solute carrier family 22 (organic cation transporter), member 13
ENSG00000172943	2.1864	2.50316	2.73917	2.21807	PHF8	protein_coding	chrX:53936676-54048958:-	gi|685616434|ref|XP_009195934.1|	4964	0	PREDICTED: histone lysine demethylase PHF8 isoform X1 [Papio anubis]	gi|223941819|ref|NM_015107.2|	6058	0	Homo sapiens PHD finger protein 8 (PHF8), transcript variant 2, mRNA	Q80TJ7	78.2	2e-15	Histone lysine demethylase PHF8	.	.	.	.	pfam02373	JmjC	JmjC domain, hydroxylase. The JmjC domain belongs to the Cupin superfamily. JmjC-domain proteins may be protein hydroxylases that catalyse a novel histone modification. This is confirmed to be a hydroxylase: the human JmjC protein named Tyw5p unexpectedly acts in the biosynthesis of a hypermodified nucleoside, hydroxy-wybutosine, in tRNA-Phe by catalyzing hydroxylation.	GO:0007420|brain development;GO:0000082|G1/S transition of mitotic cell cycle;GO:0071557|histone H3-K27 demethylation;GO:0070544|histone H3-K36 demethylation;GO:0033169|histone H3-K9 demethylation;GO:0035574|histone H4-K20 demethylation;GO:0061188|negative regulation of chromatin silencing at rDNA;GO:0045943|positive regulation of transcription from RNA polymerase I promoter;GO:0045893|positive r…	GO:0031965|nuclear membrane;GO:0005730|nucleolus;GO:0005634|nucleus;	GO:0003682|chromatin binding;GO:0032452|histone demethylase activity;GO:0071558|histone demethylase activity (H3-K27 specific);GO:0051864|histone demethylase activity (H3-K36 specific);GO:0032454|histone demethylase activity (H3-K9 specific);GO:0035575|histone demethylase activity (H4-K20 specific);GO:0005506|iron ion binding;GO:0035064|methylated histone binding;GO:0016706|oxidoreductase activit…	K19415	PHF8, JHDM1F; lysine-specific demethylase PHF8 [EC:1.14.11.27]
ENSG00000266964	0	0.0581464	0	0.126611	FXYD1	protein_coding	chr19:35138808-35143109:+	gi|931605849|ref|XP_008967460.2|	420	2e-49	PREDICTED: phospholemman isoform X2 [Pan paniscus]	gi|523498701|ref|NM_001278717.1|	690	0	Homo sapiens FXYD domain containing ion transport regulator 1 (FXYD1), transcript variant c, mRNA	O00168	81.6	3e-19	Phospholemman	.	.	.	.	pfam02038	ATP1G1_PLM_MAT8	ATP1G1/PLM/MAT8 family.	GO:0006821|chloride transport;GO:0034220|ion transmembrane transport;GO:0006936|muscle contraction;GO:1903278|positive regulation of sodium ion export from cell;GO:1903779|regulation of cardiac conduction;GO:0086036|regulation of cardiac muscle cell membrane potential;GO:0008016|regulation of heart contraction;GO:2000649|regulation of sodium ion transmembrane transporter activity;	GO:0034707|chloride channel complex;GO:0005887|integral component of plasma membrane;GO:0005886|plasma membrane;GO:0042383|sarcolemma;GO:0005890|sodium:potassium-exchanging ATPase complex;	GO:0005254|chloride channel activity;GO:0044325|ion channel binding;GO:0017080|sodium channel regulator activity;	K13360	FXYD1, PLM; FXYD domain-containing ion transport regulator 1
ENSG00000173093	0	0	0	0	CCDC63	protein_coding	chr12:110846769-110907535:+	gi|22749217|ref|NP_689804.1|	2757	0	coiled-coil domain-containing protein 63 isoform 1 [Homo sapiens]	gi|555943737|ref|NM_152591.2|	1993	0	Homo sapiens coiled-coil domain containing 63 (CCDC63), transcript variant 1, mRNA	Q8NA47	106	2e-24	Coiled-coil domain-containing protein 63	.	.	.	.	pfam02463	SMC_N	RecF/RecN/SMC N terminal domain. This domain is found at the N terminus of SMC proteins. The SMC (structural maintenance of chromosomes) superfamily proteins have ATP-binding domains at the N- and C-termini, and two extended coiled-coil domains separated by a hinge in the middle. The eukaryotic SMC proteins form two kind of heterodimers: the SMC1/SMC3 and the SMC2/SMC4 types. These heterodimers c…	GO:0003341|cilium movement;GO:0036158|outer dynein arm assembly;GO:0007286|spermatid development;	GO:0005930|axoneme;	.	.	.
ENSG00000235008	0.0967619	0.128282	0	0.0698317	AL023775.1	processed_pseudogene	chr6:166701094-166702839:-	gi|30795212|ref|NP_006538.2|	908	0	insulin-like growth factor 2 mRNA-binding protein 3 [Homo sapiens]	gi|239916014|ref|NG_012223.1|	1746	0	Homo sapiens insulin like growth factor 2 mRNA binding protein 3 pseudogene (LOC645468) on chromosome 6	O00425	223	0	Insulin-like growth factor 2 mRNA-binding protein 3	.	.	.	.	pfam00013	KH_1	KH domain. KH motifs bind RNA in vitro. Autoantibodies to Nova, a KH domain protein, cause paraneoplastic opsoclonus ataxia.	GO:0009653|anatomical structure morphogenesis;GO:0010467|gene expression;GO:0051028|mRNA transport;GO:0017148|negative regulation of translation;GO:0042035|regulation of cytokine biosynthetic process;GO:0006412|translation;	GO:0005737|cytoplasm;GO:0005829|cytosol;GO:0005634|nucleus;	GO:0003730|mRNA 3'-UTR binding;GO:0048027|mRNA 5'-UTR binding;GO:0000166|nucleotide binding;GO:0044822|poly(A) RNA binding;GO:0003723|RNA binding;GO:0045182|translation regulator activity;	K13197	IGF2BP3; insulin-like growth factor 2 mRNA-binding protein 3
ENSG00000266968	0	0	0	0	AC023421.1	sense_intronic	chr18:45646153-45647937:+	gi|119621862|gb|EAX01457.1|	518	9e-60	hCG2020991 [Homo sapiens]	gi|666685998|tpe|HG509973.2|	1785	0	TPA: Homo sapiens long non-coding RNA OTTHUMT00000444541.2 (RP11-116O18.1 gene), sense_intronic	.	.	.	.	.	.	.	.	pfam06379	RhaT	L-rhamnose-proton symport protein (RhaT). This family consists of several bacterial L-rhamnose-proton symport protein (RhaT) sequences.	.	.	.	.	.
ENSG00000168078	20.4712	23.148	15.7295	17.1485	PBK	protein_coding	chr8:27809620-27838095:-	gi|525507092|ref|NP_001265874.1|	1675	0	lymphokine-activated killer T-cell-originated protein kinase isoform 2 [Homo sapiens]	gi|525507088|ref|NM_018492.3|	2117	0	Homo sapiens PDZ binding kinase (PBK), transcript variant 1, mRNA	Q96KB5	306	2e-101	Lymphokine-activated killer T-cell-originated protein kinase	.	.	.	.	pfam00069	Pkinase	Protein kinase domain.	GO:0034644|cellular response to UV;GO:0007067|mitotic nuclear division;GO:0050728|negative regulation of inflammatory response;GO:0032435|negative regulation of proteasomal ubiquitin-dependent protein catabolic process;GO:0032873|negative regulation of stress-activated MAPK cascade;	GO:0005634|nucleus;	GO:0005524|ATP binding;GO:0004674|protein serine/threonine kinase activity;	K08865	PBK; PDZ-binding kinase [EC:2.7.12.2]
ENSG00000168079	0	0.0252514	0.0258972	0.0137459	SCARA5	protein_coding	chr8:27869882-27992727:-	gi|47271477|ref|NP_776194.2|	1895	0	scavenger receptor class A member 5 [Homo sapiens]	gi|307611947|ref|NM_173833.5|	4017	0	Homo sapiens scavenger receptor class A member 5 (SCARA5), mRNA	Q6ZMJ2	276	1e-80	Scavenger receptor class A member 5	.	.	.	.	pfam00530	SRCR	Scavenger receptor cysteine-rich domain. These domains are disulphide rich extracellular domains. These domains are found in several extracellular receptors and may be involved in protein-protein interactions.	GO:0006879|cellular iron ion homeostasis;GO:0034605|cellular response to heat;GO:0006897|endocytosis;GO:0034755|iron ion transmembrane transport;GO:0070207|protein homotrimerization;GO:0030193|regulation of blood coagulation;GO:0010468|regulation of gene expression;	GO:0009986|cell surface;GO:0005887|integral component of plasma membrane;	GO:0070287|ferritin receptor activity;GO:0005044|scavenger receptor activity;	.	.
ENSG00000179399	0	0	0.016204	0	GPC5	protein_coding	chr13:91398607-92873682:+	gi|4758464|ref|NP_004457.1|	2983	0	glypican-5 precursor [Homo sapiens]	gi|634743266|ref|NM_004466.5|	2945	0	Homo sapiens glypican 5 (GPC5), mRNA	P78333	103	3e-24	Glypican-5	.	.	.	.	pfam01153	Glypican	Glypican.	GO:0006024|glycosaminoglycan biosynthetic process;GO:0006027|glycosaminoglycan catabolic process;GO:0030203|glycosaminoglycan metabolic process;GO:0001523|retinoid metabolic process;	GO:0031225|anchored component of membrane;GO:0005576|extracellular region;GO:0005615|extracellular space;GO:0005796|Golgi lumen;GO:0005887|integral component of plasma membrane;GO:0043202|lysosomal lumen;GO:0005886|plasma membrane;GO:0005578|proteinaceous extracellular matrix;	GO:0043395|heparan sulfate proteoglycan binding;	K08111	GPC5; glypican 5
ENSG00000168077	6.34264	5.33418	5.64156	4.05311	SCARA3	protein_coding	chr8:27633868-27676776:+	gi|6230372|dbj|BAA86201.1|	2328	0	CSR1 [Homo sapiens]	gi|33598923|ref|NM_016240.2|	3510	0	Homo sapiens scavenger receptor class A member 3 (SCARA3), transcript variant 1, mRNA	Q6AZY7	863	0	Scavenger receptor class A member 3	.	.	.	.	pfam15268	Dapper	Dapper. This is a family of signalling proteins. They act in a diverse range of signaling pathways and have a range of binding partners. They act as homo- and heterodimers.	GO:0071470|cellular response to osmotic stress;GO:0006979|response to oxidative stress;GO:0009650|UV protection;	GO:0071944|cell periphery;GO:0005581|collagen trimer;GO:0005789|endoplasmic reticulum membrane;GO:0000139|Golgi membrane;GO:0016021|integral component of membrane;	GO:0005044|scavenger receptor activity;GO:0005198|structural molecule activity;	.	.
ENSG00000235005	0	0.124433	0.127616	0	AL450468.1	antisense_RNA	chr1:109884176-109886264:-	.	.	.	.	gi|551897196|tpe|HG492376.1|	450	0	TPA: Homo sapiens long non-coding RNA OTTHUMT00000032186.1 (RP11-195M16.1 gene), antisense	.	.	.	.	.	.	.	.	pfam15457	HopW1-1	Type III T3SS secreted effector HopW1-1/HopPmaA. HopW1-1 is a family of bacterial modular P. syringae Avr effectors that induce accumulation of the signal molecule salicylic acid (SA) and the transcripts of HWI1 (HOPW1-1-INDUCED GENE1) in Arabidopsis. Thus HopW1-1 elicits a resistance response in Arabidopsis.	.	.	.	.	.
ENSG00000168070	0.0244743	0.170345	0.0499149	0.105977	MAJIN	protein_coding	chr11:64937517-64972085:-	gi|82524336|ref|NP_001032302.1|	1145	3e-156	membrane-anchored junction protein isoform 1 [Homo sapiens]	gi|974005209|ref|NM_001318808.1|	2046	0	Homo sapiens chromosome 11 open reading frame 85 (C11orf85), transcript variant 3, mRNA	Q3KP22	333	2e-113	Membrane-anchored junction protein	.	.	.	.	pfam15077	DUF4544	Domain of unknown function (DUF4544). This family of proteins is found in eukaryotes. Proteins in this family are typically between 118 and 256 amino acids in length. The human member of this family is C11orf85.	GO:0070197|meiotic attachment of telomere to nuclear envelope;GO:0045141|meiotic telomere clustering;GO:0007129|synapsis;	GO:0005639|integral component of nuclear inner membrane;GO:0000784|nuclear chromosome, telomeric region;	GO:0003677|DNA binding;	.	.
ENSG00000168071	1.0072	0.988028	0.730678	0.753715	CCDC88B	protein_coding	chr11:64340223-64357534:+	gi|262118216|ref|NP_115627.6|	5200	0	coiled-coil domain-containing protein 88B precursor [Homo sapiens]	gi|21748559|dbj|AK090436.1|	5207	0	Homo sapiens mRNA for FLJ00354 protein	A6NC98	2007	0	Coiled-coil domain-containing protein 88B	.	.	.	.	pfam13900	GVQW	Putative binding domain. This short domain is often found nested inside other longer domains. The function is not known, but the domain carries a highly conserved GVQW motif. The members are rich in proline and cysteine. This may be a binding domain.	GO:0042832|defense response to protozoan;GO:0001819|positive regulation of cytokine production;GO:0050870|positive regulation of T cell activation;GO:0042102|positive regulation of T cell proliferation;	GO:0016020|membrane;	.	.	.
ENSG00000271052	0	0	0	0	AC108738.1	processed_pseudogene	chr3:161222911-161223147:-	gi|507689829|ref|XP_004712756.1|	125	6e-12	PREDICTED: signal recognition particle 14 kDa protein [Echinops telfairi]	gi|21490080|gb|AC108738.6|	237	1e-119	Homo sapiens 3 BAC RP11-479I16 (Roswell Park Cancer Institute Human BAC Library) complete sequence	A6QQL9	56.2	3e-10	Signal recognition particle 14 kDa protein	.	.	.	.	pfam02290	SRP14	Signal recognition particle 14kD protein. The signal recognition particle (SRP) is a multimeric protein involved in targeting secretory proteins to the rough endoplasmic reticulum membrane. SRP14 and SRP9 form a complex essential for SRP RNA binding.	GO:0045047|protein targeting to ER;GO:0042493|response to drug;GO:0006614|SRP-dependent cotranslational protein targeting to membrane;	GO:0070062|extracellular exosome;GO:0005634|nucleus;GO:0005786|signal recognition particle, endoplasmic reticulum targeting;	GO:0008312|7S RNA binding;GO:0030942|endoplasmic reticulum signal peptide binding;GO:0044822|poly(A) RNA binding;	K03104	SRP14; signal recognition particle subunit SRP14
ENSG00000135119	0.416701	0.207165	0.185906	0.244341	RNFT2	protein_coding	chr12:116738178-116853631:+	gi|158186614|ref|NP_001103373.1|	1981	0	RING finger and transmembrane domain-containing protein 2 isoform 1 [Homo sapiens]	gi|158186613|ref|NM_001109903.1|	2896	0	Homo sapiens ring finger protein, transmembrane 2 (RNFT2), transcript variant 1, mRNA	Q5RAG4	342	5e-108	RING finger and transmembrane domain-containing protein 2	.	.	.	.	pfam13900	GVQW	Putative binding domain. This short domain is often found nested inside other longer domains. The function is not known, but the domain carries a highly conserved GVQW motif. The members are rich in proline and cysteine. This may be a binding domain.	.	GO:0016021|integral component of membrane;	GO:0008270|zinc ion binding;	.	.
ENSG00000279528	2.78264	3.29382	2.43221	2.29508	AC115618.3	TEC	chrX:48580741-48581165:+	.	.	.	.	gi|338797748|ref|NM_006743.4|	425	0	Homo sapiens RNA binding motif (RNP1, RRM) protein 3 (RBM3), mRNA	.	.	.	.	.	.	.	.	pfam06764	DUF1223	Protein of unknown function (DUF1223). This family consists of several hypothetical proteins of around 250 residues in length which are found in both plants and bacteria. The function of this family is unknown.	.	.	.	.	.
ENSG00000279527	0	0	0.113268	0	AC073592.7	TEC	chr12:124529722-124530228:-	gi|440903677|gb|ELR54311.1|	152	4e-09	hypothetical protein M91_18376, partial [Bos mutus]	gi|331999935|ref|NG_022928.2|	507	0	Homo sapiens nuclear receptor corepressor 2 (NCOR2), RefSeqGene on chromosome 12	P11369	56.2	3e-08	LINE-1 retrotransposable element ORF2 protein	.	.	.	.	pfam14897	EpsG	EpsG family. This family of proteins are related to the EpsG protein from B. subtilis. These proteins are likely glycosyl transferases belonging to the membrane protein GT-C clan.	GO:0006310|DNA recombination;	.	GO:0004519|endonuclease activity;GO:0046872|metal ion binding;GO:0003964|RNA-directed DNA polymerase activity;	.	.
ENSG00000082269	1.15939	0.957134	1.31243	1.28961	FAM135A	protein_coding	chr6:70412941-70561174:+	gi|242117946|ref|NP_001156001.1|	7751	0	protein FAM135A isoform c [Homo sapiens]	gi|675703150|ref|XM_008961799.1|	6342	0	PREDICTED: Pan paniscus family with sequence similarity 135, member A (FAM135A), transcript variant X4, mRNA	Q5RA75	144	8e-34	Protein FAM135A	.	.	.	.	pfam05057	DUF676	Putative serine esterase (DUF676). This family of proteins are probably serine esterase type enzymes with an alpha/beta hydrolase fold.	GO:0010468|regulation of gene expression;	GO:0005634|nucleus;	GO:0051213|dioxygenase activity;GO:0071558|histone demethylase activity (H3-K27 specific);GO:0046872|metal ion binding;	K11447	UTX, UTY; histone demethylase [EC:1.14.11.-]
ENSG00000135114	0.464358	0.334346	0.163284	0.138671	OASL	protein_coding	chr12:121019111-121039242:-	gi|11321577|ref|NP_003724.1|	2688	0	2'-5'-oligoadenylate synthase-like protein isoform a [Homo sapiens]	gi|387849325|ref|NM_003733.3|	2085	0	Homo sapiens 2'-5'-oligoadenylate synthetase like (OASL), transcript variant 1, mRNA	Q15646	419	1e-139	2'-5'-oligoadenylate synthase-like protein	.	.	.	.	pfam10421	OAS1_C	2'-5'-oligoadenylate synthetase 1, domain 2, C-terminus. This is the largely alpha-helical, C-terminal half of 2'-5'-oligoadenylate synthetase 1, being described as domain 2 of the enzyme and homologous to a tandem ubiquitin repeat. It carries the region of enzymic activity between 320 and 344 at the extreme C-terminal end. Oligoadenylate synthetases are antiviral enzymes that counteract vial att…	GO:0051607|defense response to virus;GO:0060333|interferon-gamma-mediated signaling pathway;GO:0045071|negative regulation of viral genome replication;GO:0009615|response to virus;GO:0060337|type I interferon signaling pathway;	GO:0005737|cytoplasm;GO:0005829|cytosol;GO:0016020|membrane;GO:0005730|nucleolus;	GO:0005524|ATP binding;GO:0003677|DNA binding;GO:0003725|double-stranded RNA binding;GO:0044822|poly(A) RNA binding;GO:0046966|thyroid hormone receptor binding;GO:0016740|transferase activity;	K14608	OASL; 2'-5'-oligoadenylate synthase-like protein
ENSG00000279522	0.140877	0.0350187	0.215486	0.228755	AC008536.3	TEC	chr5:112894933-112896531:+	gi|355782726|gb|EHH64647.1|	277	3e-26	hypothetical protein EGM_17921, partial [Macaca fascicularis]	gi|15281178|gb|AC008536.7|	1599	0	Homo sapiens chromosome 5 clone CTC-487M23, complete sequence	Q6UX73	73.9	8e-13	UPF0764 protein C16orf89	.	.	.	.	pfam13900	GVQW	Putative binding domain. This short domain is often found nested inside other longer domains. The function is not known, but the domain carries a highly conserved GVQW motif. The members are rich in proline and cysteine. This may be a binding domain.	.	GO:0005829|cytosol;GO:0070062|extracellular exosome;GO:0016020|membrane;	GO:0042803|protein homodimerization activity;	.	.
ENSG00000135111	0.85183	0.686997	0.743174	0.471311	TBX3	protein_coding	chr12:114670254-114684164:-	gi|47419907|ref|NP_057653.3|	3076	0	T-box transcription factor TBX3 isoform 2 [Homo sapiens]	gi|47419904|ref|NM_005996.3|	4723	0	Homo sapiens T-box 3 (TBX3), transcript variant 1, mRNA	O15119	1189	0	T-box transcription factor TBX3	.	.	.	.	pfam00907	T-box	T-box. The T-box encodes a 180 amino acid domain that binds to DNA. Genes encoding T-box proteins are found in a wide range of animals, but not in other kingdoms such as plants. Family members are all thought to bind to the DNA consensus sequence TCACACCT. they are found exclusively in the nucleus, and perform DNA-binding and transcriptional activation/repression roles. They are generally require…	GO:0009887|organ morphogenesis;GO:0008595|anterior/posterior axis specification, embryo;GO:0003167|atrioventricular bundle cell differentiation;GO:0001568|blood vessel development;GO:0060444|branching involved in mammary gland duct morphogenesis;GO:0060923|cardiac muscle cell fate commitment;GO:0007569|cell aging;GO:0090398|cellular senescence;GO:0042733|embryonic digit morphogenesis;GO:0035115|e…	GO:0005634|nucleus;	GO:0001102|RNA polymerase II activating transcription factor binding;GO:0000978|RNA polymerase II core promoter proximal region sequence-specific DNA binding;GO:0001085|RNA polymerase II transcription factor binding;GO:0043565|sequence-specific DNA binding;GO:0001078|transcriptional repressor activity, RNA polymerase II core promoter proximal region sequence-specific binding;	K10177	TBX3; T-box protein 3
ENSG00000279520	0.33571	0.709325	0.727467	0.817687	AC093525.8	TEC	chr16:2516658-2517999:+	gi|14189960|gb|AAK55521.1|AF305818_1	239	8e-21	PRO0764 [Homo sapiens]	gi|26023955|gb|AC093525.3|	1342	0	Homo sapiens chromosome 16 clone RP11-20I23, complete sequence	Q8WTZ3	35.4	1e-12	Zinc finger protein ENSP00000375192	.	.	.	.	pfam13900	GVQW	Putative binding domain. This short domain is often found nested inside other longer domains. The function is not known, but the domain carries a highly conserved GVQW motif. The members are rich in proline and cysteine. This may be a binding domain.	GO:0006355|regulation of transcription, DNA-templated;GO:0006351|transcription, DNA-templated;	GO:0005634|nucleus;	GO:0003677|DNA binding;GO:0046872|metal ion binding;	.	.
ENSG00000119514	0.215424	0.160649	0.0915319	0.155468	GALNT12	protein_coding	chr9:98807699-98850081:+	gi|62148924|dbj|BAD93346.1|	2583	0	UDP-GalNAc: polypeptide N-acetylgalactosaminyltransferase [Homo sapiens]	gi|325651866|ref|NM_024642.4|	2735	0	Homo sapiens polypeptide N-acetylgalactosaminyltransferase 12 (GALNT12), mRNA	Q8IXK2	229	8e-70	Polypeptide N-acetylgalactosaminyltransferase 12	.	.	.	.	pfam00535	Glycos_transf_2	Glycosyl transferase family 2. Diverse family, transferring sugar from UDP-glucose, UDP-N-acetyl- galactosamine, GDP-mannose or CDP-abequose, to a range of substrates including cellulose, dolichol phosphate and teichoic acids.	GO:0016266|O-glycan processing;	GO:0000139|Golgi membrane;GO:0016021|integral component of membrane;	GO:0030246|carbohydrate binding;GO:0046872|metal ion binding;GO:0004653|polypeptide N-acetylgalactosaminyltransferase activity;	K00710	GALNT; polypeptide N-acetylgalactosaminyltransferase [EC:2.4.1.41]
ENSG00000265158	0	0	0	0	LRRC37A7P	transcribed_processed_pseudogene	chr18:31724198-31726956:+	gi|119621675|gb|EAX01270.1|	569	4e-65	hCG1642947 [Homo sapiens]	gi|11120958|gb|AC017100.4|	2759	0	Homo sapiens BAC clone RP11-549B18 from 18, complete sequence	A6NMS7	51.6	3e-47	Leucine-rich repeat-containing protein 37A	.	.	.	.	pfam13900	GVQW	Putative binding domain. This short domain is often found nested inside other longer domains. The function is not known, but the domain carries a highly conserved GVQW motif. The members are rich in proline and cysteine. This may be a binding domain.	GO:0006888|ER to Golgi vesicle-mediated transport;GO:0006896|Golgi to vacuole transport;GO:0006891|intra-Golgi vesicle-mediated transport;GO:0006623|protein targeting to vacuole;GO:0042147|retrograde transport, endosome to Golgi;GO:0048280|vesicle fusion with Golgi apparatus;	GO:0005829|cytosol;GO:0005789|endoplasmic reticulum membrane;GO:0012507|ER to Golgi transport vesicle membrane;GO:0005794|Golgi apparatus;GO:0000139|Golgi membrane;GO:0016021|integral component of membrane;GO:0031902|late endosome membrane;GO:0031201|SNARE complex;	GO:0005484|SNAP receptor activity;GO:0000149|SNARE binding;	K08496	GOSR2, BOS1; golgi SNAP receptor complex member 2
ENSG00000099937	0.0220585	0.109665	0	0.023879	SERPIND1	protein_coding	chr22:20773879-20787720:+	gi|47678677|emb|CAG30459.1|	2759	0	SERPIND1 [Homo sapiens]	gi|694981933|ref|XM_001167967.2|	2396	0	PREDICTED: Pan troglodytes serpin peptidase inhibitor, clade D (heparin cofactor), member 1 (SERPIND1), mRNA	P05546	1006	0	Heparin cofactor 2	all0778	163	7e-43	COG4826	pfam00079	Serpin	Serpin (serine protease inhibitor). Structure is a multi-domain fold containing a bundle of helices and a beta sandwich.	GO:0008218|bioluminescence;GO:0007596|blood coagulation;GO:0006935|chemotaxis;	GO:0070062|extracellular exosome;GO:0005576|extracellular region;GO:0005615|extracellular space;	GO:0004866|endopeptidase inhibitor activity;GO:0008201|heparin binding;GO:0004867|serine-type endopeptidase inhibitor activity;	K03912	SERPIND1, HCF2; heparin cofactor II
ENSG00000241255	0.140088	0	0.142854	0	AL136126.1	processed_pseudogene	chr11:33237008-33237409:+	gi|529281374|pdb|4KZX|Y	491	8e-61	Chain Y, Rabbit 40s Ribosomal Subunit In Complex With Eif1.	gi|215272370|ref|NG_009036.2|	402	0	Homo sapiens ribosomal protein S24 pseudogene 15 (RPS24P15) on chromosome 11	O42387	209	1e-68	40S ribosomal protein S24	SPBC17G9.07	136	2e-40	COG2004	pfam01282	Ribosomal_S24e	Ribosomal protein S24e.	GO:0000462|maturation of SSU-rRNA from tricistronic rRNA transcript (SSU-rRNA, 5.8S rRNA, LSU-rRNA);GO:0006412|translation;	GO:0022627|cytosolic small ribosomal subunit;	GO:0000166|nucleotide binding;GO:0003735|structural constituent of ribosome;	.	.
ENSG00000053501	4.14663	4.1	4.48834	5.06563	USE1	protein_coding	chr19:17215346-17219829:+	gi|426387694|ref|XP_004060298.1|	1403	0	PREDICTED: vesicle transport protein USE1 [Gorilla gorilla gorilla]	gi|22760284|dbj|AK074683.1|	1766	0	Homo sapiens cDNA FLJ90202 fis, clone MAMMA1001634	Q9NZ43	254	4e-139	Vesicle transport protein USE1	.	.	.	.	pfam09753	Use1	Membrane fusion protein Use1. This entry is of a family of proteins all approximately 300 residues in length. The proteins have a single C-terminal trans-membrane domain and a SNARE [soluble NSF (N-ethylmaleimide-sensitive fusion protein) attachment protein receptor] domain of approximately 60 residues. The SNARE domains are essential for membrane fusion and are conserved from yeasts to humans. U…	GO:0007041|lysosomal transport;GO:0030163|protein catabolic process;GO:0015031|protein transport;GO:0006890|retrograde vesicle-mediated transport, Golgi to ER;GO:0032940|secretion by cell;	GO:0005783|endoplasmic reticulum;GO:0005789|endoplasmic reticulum membrane;GO:0016021|integral component of membrane;	.	K08507	USE1; unconventional SNARE in the endoplasmic reticulum protein 1
ENSG00000235478	0	0	0.0424129	0	LINC01664	lincRNA	chr22:17121586-17132104:+	gi|119578149|gb|EAW57745.1|	560	7e-68	hCG1817588 [Homo sapiens]	gi|685844739|tpe|LN608891.1|	1175	0	TPA: Homo sapiens long non-coding RNA OTTHUMT00000331387.2 (AC006946.15 gene), lincRNA	.	.	.	.	.	.	.	.	pfam15449	Retinal	Retinal protein. This family of proteins is found in the photoreceptor cells of the retina. Mutations of the gene encoding this protein have been associated with retinal disorders such as retinitis pigmentosa and late-onset progressive retinal atrophy. The function of this family of proteins is unknown, but it is likely to be important in the development and function of the retina.	.	.	.	.	.
ENSG00000257704	2.96161	3.39093	3.11159	2.72026	INAFM1	protein_coding	chr19:47274453-47275707:+	gi|544512315|ref|XP_005589751.1|	186	3e-13	PREDICTED: putative transmembrane protein INAFM1 [Macaca fascicularis]	gi|15042786|gb|AC008532.7|	1255	0	Homo sapiens chromosome 19 clone CTC-483I11, complete sequence	C9JVW0	66.2	1e-11	Putative transmembrane protein INAFM1	.	.	.	.	pfam15018	InaF-motif	TRP-interacting helix. This highly conserved motif is thought to be a transmembrane helix that binds to transient receptor potential (TRP) calcium channel. It is known that proline-rich proteins inactivate tannins found in food compounds, and it is putatively thought that PRR24 does too. This is important since tannins often inhibit the uptake of iron. InaF is a protein required for TRP calcium c…	.	GO:0016021|integral component of membrane;	.	.	.
ENSG00000080644	0	0.0117513	0.0361556	0.0383818	CHRNA3	protein_coding	chr15:78593052-78621295:-	gi|119619562|gb|EAW99156.1|	2573	0	cholinergic receptor, nicotinic, alpha 3, isoform CRA_a [Homo sapiens]	gi|266454431|ref|NM_000743.4|	3202	0	Homo sapiens cholinergic receptor nicotinic alpha 3 subunit (CHRNA3), transcript variant 1, mRNA	P32297	91.7	4e-21	Neuronal acetylcholine receptor subunit alpha-3	.	.	.	.	pfam02931	Neur_chan_LBD	Neurotransmitter-gated ion-channel ligand binding domain. This family is the extracellular ligand binding domain of these ion channels. This domain forms a pentameric arrangement in the known structure.	GO:0007171|activation of transmembrane receptor protein tyrosine kinase activity;GO:0035095|behavioral response to nicotine;GO:0060079|excitatory postsynaptic potential;GO:0006811|ion transport;GO:0007626|locomotory behavior;GO:0007399|nervous system development;GO:0014056|regulation of acetylcholine secretion, neurotransmission;GO:0048814|regulation of dendrite morphogenesis;GO:0042391|regulatio…	GO:0005892|acetylcholine-gated channel complex;GO:0030054|cell junction;GO:0030425|dendrite;GO:0016021|integral component of membrane;GO:0043025|neuronal cell body;GO:0005886|plasma membrane;GO:0014069|postsynaptic density;GO:0045211|postsynaptic membrane;	GO:0042166|acetylcholine binding;GO:0015464|acetylcholine receptor activity;GO:0004889|acetylcholine-activated cation-selective channel activity;GO:0015276|ligand-gated ion channel activity;	K04805	CHRNA3; nicotinic acetylcholine receptor alpha-3
ENSG00000100490	0.320546	0.227659	0.205464	0.218115	CDKL1	protein_coding	chr14:50329404-50416461:-	gi|18087335|gb|AAL58838.1|AF390028_1	5048	0	serine/threonine protein kinase kkialre-like 1 [Homo sapiens]	gi|18087334|gb|AF390028.1|AF390028	2982	0	Homo sapiens serine/threonine protein kinase kkialre-like 1 mRNA, complete cds	Q00532	82.4	5e-19	Cyclin-dependent kinase-like 1	.	.	.	.	pfam00069	Pkinase	Protein kinase domain.	GO:0007507|heart development;GO:0006468|protein phosphorylation;	GO:0005737|cytoplasm;GO:0070062|extracellular exosome;GO:0005634|nucleus;	GO:0005524|ATP binding;GO:0004693|cyclin-dependent protein serine/threonine kinase activity;	K08824	CDKL; cyclin-dependent kinase-like [EC:2.7.11.22]
ENSG00000073111	8.32898	9.80083	9.47747	9.37702	MCM2	protein_coding	chr3:127598223-127622436:+	gi|33356547|ref|NP_004517.2|	4371	0	DNA replication licensing factor MCM2 [Homo sapiens]	gi|409971406|ref|NM_004526.3|	3488	0	Homo sapiens minichromosome maintenance complex component 2 (MCM2), transcript variant 1, mRNA	P49736	144	1e-37	DNA replication licensing factor MCM2	SPBC4.04c	783	0	COG1241	pfam00493	MCM	MCM2/3/5 family.	GO:0007049|cell cycle;GO:0071353|cellular response to interleukin-4;GO:0006260|DNA replication;GO:0006270|DNA replication initiation;GO:0006268|DNA unwinding involved in DNA replication;GO:0000082|G1/S transition of mitotic cell cycle;GO:0006334|nucleosome assembly;	GO:0000785|chromatin;GO:0005737|cytoplasm;GO:0042555|MCM complex;GO:0015630|microtubule cytoskeleton;GO:0000784|nuclear chromosome, telomeric region;GO:0005664|nuclear origin of replication recognition complex;GO:0005654|nucleoplasm;GO:0005634|nucleus;	GO:0005524|ATP binding;GO:0003677|DNA binding;GO:0003678|DNA helicase activity;GO:0003688|DNA replication origin binding;GO:0046872|metal ion binding;	K02540	MCM2; DNA replication licensing factor MCM2 [EC:3.6.4.12]
ENSG00000164808	9.02312	8.57486	8.66361	9.27859	SPIDR	protein_coding	chr8:47260575-47736306:+	gi|145301598|ref|NP_001073863.1|	4601	0	DNA repair-scaffolding protein isoform 1 [Homo sapiens]	gi|34528017|dbj|AK122820.1|	3526	0	Homo sapiens cDNA FLJ16422 fis, clone BRACE3004862	O00370	107	2e-26	LINE-1 retrotransposable element ORF2 protein	.	.	.	.	pfam14951	DUF4503	Domain of unknown function (DUF4503). This family of proteins is found in eukaryotes. Proteins in this family are typically between 313 and 876 amino acids in length.	GO:0072757|cellular response to camptothecin;GO:0006974|cellular response to DNA damage stimulus;GO:0072711|cellular response to hydroxyurea;GO:0071479|cellular response to ionizing radiation;GO:0000724|double-strand break repair via homologous recombination;GO:2000781|positive regulation of double-strand break repair;GO:0031334|positive regulation of protein complex assembly;GO:0010569|regulatio…	GO:0000228|nuclear chromosome;GO:0005654|nucleoplasm;	.	.	.
ENSG00000107611	0.427669	0.416731	0.693417	0.481482	CUBN	protein_coding	chr10:16823964-17129831:-	gi|126091152|ref|NP_001072.2|	19282	0	cubilin precursor [Homo sapiens]	gi|126091151|ref|NM_001081.3|	11933	0	Homo sapiens cubilin (CUBN), mRNA	O60494	316	1e-96	Cubilin	.	.	.	.	pfam00431	CUB	CUB domain.	GO:0008203|cholesterol metabolic process;GO:0009235|cobalamin metabolic process;GO:0015889|cobalamin transport;GO:0042157|lipoprotein metabolic process;GO:0042953|lipoprotein transport;GO:0015031|protein transport;GO:0006898|receptor-mediated endocytosis;GO:0001894|tissue homeostasis;GO:0042359|vitamin D metabolic process;	GO:0016324|apical plasma membrane;GO:0031526|brush border membrane;GO:0005905|coated pit;GO:0005829|cytosol;GO:0030139|endocytic vesicle;GO:0005783|endoplasmic reticulum;GO:0010008|endosome membrane;GO:0070062|extracellular exosome;GO:0031232|extrinsic component of external side of plasma membrane;GO:0005794|Golgi apparatus;GO:0043202|lysosomal lumen;GO:0005765|lysosomal membrane;GO:0016020|membr…	GO:0005509|calcium ion binding;GO:0031419|cobalamin binding;GO:0042803|protein homodimerization activity;GO:0004872|receptor activity;GO:0005215|transporter activity;	K14616	CUBN; cubilin
ENSG00000091140	17.291	18.355	19.258	18.3614	DLD	protein_coding	chr7:107890970-107931730:+	gi|694923564|ref|XP_009452252.1|	2854	0	PREDICTED: dihydrolipoyl dehydrogenase, mitochondrial [Pan troglodytes]	gi|576583529|ref|NM_000108.4|	3613	0	Homo sapiens dihydrolipoamide dehydrogenase (DLD), transcript variant 1, mRNA	P09622	239	1e-74	Dihydrolipoyl dehydrogenase, mitochondrial	SPAC1002.09c	558	0	COG1249	pfam07992	Pyr_redox_2	Pyridine nucleotide-disulphide oxidoreductase. This family includes both class I and class II oxidoreductases and also NADH oxidases and peroxidases. This domain is actually a small NADH binding domain within a larger FAD binding domain.	GO:0045454|cell redox homeostasis;	GO:0005759|mitochondrial matrix;	GO:0004148|dihydrolipoyl dehydrogenase activity;GO:0050660|flavin adenine dinucleotide binding;	K00382	DLD, lpd, pdhD; dihydrolipoamide dehydrogenase [EC:1.8.1.4]
ENSG00000159409	0.0380595	0	0	0	CELF3	protein_coding	chr1:151702404-151716814:-	gi|71164894|ref|NP_009116.3|	2000	0	CUGBP Elav-like family member 3 isoform 1 [Homo sapiens]	gi|597955378|ref|NM_007185.6|	3243	0	Homo sapiens CUGBP, Elav-like family member 3 (CELF3), transcript variant 1, mRNA	Q08E07	347	3e-107	CUGBP Elav-like family member 3	.	.	.	.	pfam00076	RRM_1	RNA recognition motif. (a.k.a. RRM, RBD, or RNP domain). The RRM motif is probably diagnostic of an RNA binding protein. RRMs are found in a variety of RNA binding proteins, including various hnRNP proteins, proteins implicated in regulation of alternative splicing, and protein components of snRNPs. The motif also appears in a few single stranded DNA binding proteins. The RRM structure consists o…	GO:0030317|sperm motility;GO:0006397|mRNA processing;GO:0048026|positive regulation of mRNA splicing, via spliceosome;GO:0000381|regulation of alternative mRNA splicing, via spliceosome;GO:0008380|RNA splicing;GO:0007283|spermatogenesis;	GO:0005737|cytoplasm;GO:0005634|nucleus;	GO:0000166|nucleotide binding;GO:0003723|RNA binding;	K13207	CUGBP, BRUNOL, CELF; CUG-BP- and ETR3-like factor
ENSG00000163322	1.91894	1.95842	1.88298	1.89701	ABRAXAS1	protein_coding	chr4:83459517-83523348:-	gi|109148531|ref|NP_620775.2|	2171	0	BRCA1-A complex subunit Abraxas [Homo sapiens]	gi|18497264|gb|AC096768.3|	3386	0	Homo sapiens BAC clone RP11-722P15 from 4, complete sequence	Q6UWZ7	224	6e-70	BRCA1-A complex subunit Abraxas	.	.	.	.	pfam13900	GVQW	Putative binding domain. This short domain is often found nested inside other longer domains. The function is not known, but the domain carries a highly conserved GVQW motif. The members are rich in proline and cysteine. This may be a binding domain.	GO:0016569|covalent chromatin modification;GO:0006302|double-strand break repair;GO:0006303|double-strand break repair via nonhomologous end joining;GO:0031572|G2 DNA damage checkpoint;GO:0045739|positive regulation of DNA repair;GO:0010212|response to ionizing radiation;	GO:0070531|BRCA1-A complex;GO:0005654|nucleoplasm;GO:0005634|nucleus;	GO:0031593|polyubiquitin binding;	.	.
ENSG00000163320	22.6563	20.3618	24.9441	25.024	CGGBP1	protein_coding	chr3:88051944-88149885:-	gi|823431689|ref|XP_012422537.1|	922	1e-110	PREDICTED: LOW QUALITY PROTEIN: CGG triplet repeat-binding protein 1 [Odobenus rosmarus divergens]	gi|21535910|gb|AC119733.2|	5298	0	Homo sapiens 3 RP11-159G9 (Roswell Park Cancer Institute Human BAC Library) complete sequence	Q9UFW8	220	2e-71	CGG triplet repeat-binding protein 1	.	.	.	.	pfam12874	zf-met	Zinc-finger of C2H2 type. This is a zinc-finger domain with the CxxCx(12)Hx(6)H motif, found in multiple copies in a wide range of proteins from plants to metazoans. Some member proteins, particularly those from plants, are annotated as being RNA-binding.	GO:0000122|negative regulation of transcription from RNA polymerase II promoter;GO:0006351|transcription, DNA-templated;	GO:0005654|nucleoplasm;GO:0005634|nucleus;	GO:0003690|double-stranded DNA binding;GO:0000977|RNA polymerase II regulatory region sequence-specific DNA binding;GO:0001227|transcriptional repressor activity, RNA polymerase II transcription regulatory region sequence-specific binding;	.	.
ENSG00000163328	1.00757	1.29014	1.49315	1.27121	GPR155	protein_coding	chr2:174431571-174487094:-	gi|74271832|ref|NP_001028217.1|	3985	0	integral membrane protein GPR155 isoform 1 [Homo sapiens]	gi|388490269|ref|NM_001267051.1|	7321	0	Homo sapiens G protein-coupled receptor 155 (GPR155), transcript variant 4, mRNA	Q7Z3F1	260	1e-79	Integral membrane protein GPR155	mll1169	55.8	8e-07	COG0679	pfam13900	GVQW	Putative binding domain. This short domain is often found nested inside other longer domains. The function is not known, but the domain carries a highly conserved GVQW motif. The members are rich in proline and cysteine. This may be a binding domain.	GO:0050890|cognition;GO:0035556|intracellular signal transduction;GO:0055085|transmembrane transport;	GO:0070062|extracellular exosome;GO:0016021|integral component of membrane;GO:0005622|intracellular;	.	.	.
ENSG00000280145	1.19516	1.15099	1.3414	1.06596	CU638689.4	lincRNA	chr21:6630182-6670695:-	gi|355560594|gb|EHH17280.1|	326	1e-30	hypothetical protein EGK_13646, partial [Macaca mulatta]	gi|685844656|tpe|LN608809.1|	5990	0	TPA: Homo sapiens long non-coding RNA OTTHUMT00000479559.1 (CH507-154B10.1 gene), lincRNA	Q8N7I0	63.9	6e-12	Protein GVQW1	.	.	.	.	pfam13900	GVQW	Putative binding domain. This short domain is often found nested inside other longer domains. The function is not known, but the domain carries a highly conserved GVQW motif. The members are rich in proline and cysteine. This may be a binding domain.	.	.	.	.	.
ENSG00000279086	0	0.0491615	0.0756283	0.0267617	AC073130.3	TEC	chr7:116209234-116211511:-	gi|795325207|ref|XP_011729411.1|	382	7e-36	PREDICTED: testin isoform X1 [Macaca nemestrina]	gi|13446350|gb|AC073130.3|	2278	0	Homo sapiens BAC clone RP11-667F14 from 7, complete sequence	.	.	.	.	.	.	.	.	pfam07174	FAP	Fibronectin-attachment protein (FAP). This family contains bacterial fibronectin-attachment proteins (FAP). Family members are rich in alanine and proline, are approximately 300 long, and seem to be restricted to mycobacteria. These proteins contain a fibronectin-binding motif that allows mycobacteria to bind to fibronectin in the extracellular matrix.	.	.	.	.	.
ENSG00000134248	7.78228	8.4649	8.96998	7.68421	LAMTOR5	protein_coding	chr1:110401249-110407942:-	gi|38788353|ref|NP_006393.2|	903	5e-120	ragulator complex protein LAMTOR5 [Homo sapiens]	gi|16549376|dbj|AK054769.1|	1810	0	Homo sapiens cDNA FLJ30207 fis, clone BRACE2001534, moderately similar to HEPATITIS B VIRUS X INTERACTING PROTEIN	Q66X52	147	5e-44	Ragulator complex protein LAMTOR5	.	.	.	.	pfam13900	GVQW	Putative binding domain. This short domain is often found nested inside other longer domains. The function is not known, but the domain carries a highly conserved GVQW motif. The members are rich in proline and cysteine. This may be a binding domain.	GO:0071230|cellular response to amino acid stimulus;GO:0043154|negative regulation of cysteine-type endopeptidase activity involved in apoptotic process;GO:0043547|positive regulation of GTPase activity;GO:0032008|positive regulation of TOR signaling;GO:0061462|protein localization to lysosome;GO:0008361|regulation of cell size;GO:0019079|viral genome replication;	GO:0005764|lysosome;GO:0071986|Ragulator complex;	.	K16344	HBXIP; hepatitis B virus X-interacting protein
ENSG00000280143	0	0.0105135	0	0	AP000892.3	TEC	chr11:117204967-117210292:+	gi|119587684|gb|EAW67280.1|	639	4e-71	hCG2039871, partial [Homo sapiens]	gi|167887642|gb|EF445005.1|	5326	0	Homo sapiens transgelin (TAGLN) gene, complete cds; and proprotein convertase subtilisin/kexin type 7 precursor (PCSK7) gene, complete cds, alternatively spliced	Q16549	72	4e-11	Proprotein convertase subtilisin/kexin type 7	.	.	.	.	pfam13900	GVQW	Putative binding domain. This short domain is often found nested inside other longer domains. The function is not known, but the domain carries a highly conserved GVQW motif. The members are rich in proline and cysteine. This may be a binding domain.	GO:0016486|peptide hormone processing;GO:0016485|protein processing;	GO:0030173|integral component of Golgi membrane;	GO:0008233|peptidase activity;GO:0004252|serine-type endopeptidase activity;	K08673	PCSK7; proprotein convertase subtilisin/kexin type 7 [EC:3.4.21.-]
ENSG00000134245	0.82942	0.940605	0.644632	0.975526	WNT2B	protein_coding	chr1:112466541-112530165:+	gi|13518017|ref|NP_004176.2|	1978	0	protein Wnt-2b isoform WNT-2B1 [Homo sapiens]	gi|24412827|emb|AL109932.15|	9889	0	Human DNA sequence from clone RP4-770C6 on chromosome 1, complete sequence	Q93097	347	1e-117	Protein Wnt-2b	.	.	.	.	pfam00110	wnt	wnt family. Wnt genes have been identified in vertebrates and invertebrates but not in plants, unicellular eukaryotes or prokaryotes. In humans, 19 WNT proteins are known. Because of their insolubility little is known about Wnt protein structure, but all have 23 or 24 Cys residues whose spacing is highly conserved. Signal transduction by Wnt proteins (including the Wnt/beta-catenin, the Wnt/Ca++,…	GO:0060070|canonical Wnt signaling pathway;GO:0045165|cell fate commitment;GO:0009267|cellular response to starvation;GO:0002062|chondrocyte differentiation;GO:0061303|cornea development in camera-type eye;GO:0021871|forebrain regionalization;GO:0071425|hematopoietic stem cell proliferation;GO:0061072|iris morphogenesis;GO:0002088|lens development in camera-type eye;GO:0060492|lung induction;GO:0…	GO:0005576|extracellular region;GO:0005615|extracellular space;GO:0005578|proteinaceous extracellular matrix;	GO:0005109|frizzled binding;	K00182	WNT2; wingless-type MMTV integration site family, member 2
ENSG00000134247	17.8025	15.85	15.948	13.2925	PTGFRN	protein_coding	chr1:116910057-116990358:+	gi|41152506|ref|NP_065173.2|	4455	0	prostaglandin F2 receptor negative regulator precursor [Homo sapiens]	gi|731441383|ref|NM_020440.3|	6178	0	Homo sapiens prostaglandin F2 receptor inhibitor (PTGFRN), mRNA	Q9P2B2	260	5e-80	Prostaglandin F2 receptor negative regulator	.	.	.	.	pfam07679	I-set	Immunoglobulin I-set domain.	GO:0034389|lipid particle organization;	GO:0009986|cell surface;GO:0005789|endoplasmic reticulum membrane;GO:0005794|Golgi apparatus;GO:0016021|integral component of membrane;GO:0005886|plasma membrane;	.	K06729	PTGFRN; prostaglandin F2 receptor negative regulator
ENSG00000044459	1.89347	1.53855	1.74399	1.55934	CNTLN	protein_coding	chr9:17134982-17503923:+	gi|110815815|ref|NP_060208.2|	6606	0	centlein isoform 1 [Homo sapiens]	gi|558757311|ref|NM_017738.3|	5567	0	Homo sapiens centlein (CNTLN), transcript variant 1, mRNA	Q9NXG0	193	1e-49	Centlein	.	.	.	.	pfam02463	SMC_N	RecF/RecN/SMC N terminal domain. This domain is found at the N terminus of SMC proteins. The SMC (structural maintenance of chromosomes) superfamily proteins have ATP-binding domains at the N- and C-termini, and two extended coiled-coil domains separated by a hinge in the middle. The eukaryotic SMC proteins form two kind of heterodimers: the SMC1/SMC3 and the SMC2/SMC4 types. These heterodimers c…	GO:0010457|centriole-centriole cohesion;GO:0033365|protein localization to organelle;	GO:0005814|centriole;GO:0005737|cytoplasm;GO:0070062|extracellular exosome;	GO:0030674|protein binding, bridging;GO:0019904|protein domain specific binding;GO:0019901|protein kinase binding;	K16467	CNTLN; centlein
ENSG00000134242	0.0750372	0.0248701	0.0382592	0.0270767	PTPN22	protein_coding	chr1:113813811-113871759:-	gi|119576979|gb|EAW56575.1|	4152	0	protein tyrosine phosphatase, non-receptor type 22 (lymphoid), isoform CRA_c [Homo sapiens]	gi|815891375|ref|NM_015967.6|	3651	0	Homo sapiens protein tyrosine phosphatase, non-receptor type 22 (PTPN22), transcript variant 1, mRNA	Q9Y2R2	254	5e-71	Tyrosine-protein phosphatase non-receptor type 22	SPAC19D5.01	73.2	1e-12	COG5599	pfam00102	Y_phosphatase	Protein-tyrosine phosphatase.	GO:0006914|autophagy;GO:0071225|cellular response to muramyl dipeptide;GO:0031663|lipopolysaccharide-mediated signaling pathway;GO:0010507|negative regulation of autophagy;GO:0010629|negative regulation of gene expression;GO:1900165|negative regulation of interleukin-6 secretion;GO:2000483|negative regulation of interleukin-8 secretion;GO:0043508|negative regulation of JUN kinase activity;GO:0070…	GO:0005737|cytoplasm;GO:0009898|cytoplasmic side of plasma membrane;GO:0005634|nucleus;GO:0048471|perinuclear region of cytoplasm;	GO:0019900|kinase binding;GO:0016791|phosphatase activity;GO:0004725|protein tyrosine phosphatase activity;GO:0017124|SH3 domain binding;GO:0031625|ubiquitin protein ligase binding;	K18024	PTPN12_18_22; tyrosine-protein phosphatase non-receptor type 12/18/22 [EC:3.1.3.48]
ENSG00000134243	25.096	24.4886	24.883	24.931	SORT1	protein_coding	chr1:109309568-109397951:-	gi|17149834|ref|NP_002950.3|	4000	0	sortilin isoform 1 preproprotein [Homo sapiens]	gi|942429602|ref|NM_002959.6|	7022	0	Homo sapiens sortilin 1 (SORT1), transcript variant 1, mRNA	Q99523	67	8e-12	Sortilin	.	.	.	.	pfam13900	GVQW	Putative binding domain. This short domain is often found nested inside other longer domains. The function is not known, but the domain carries a highly conserved GVQW motif. The members are rich in proline and cysteine. This may be a binding domain.	GO:0006897|endocytosis;GO:0008333|endosome to lysosome transport;GO:0032509|endosome transport via multivesicular body sorting pathway;GO:0008625|extrinsic apoptotic signaling pathway via death domain receptors;GO:0007186|G-protein coupled receptor signaling pathway;GO:0046323|glucose import;GO:0006895|Golgi to endosome transport;GO:0007275|multicellular organismal development;GO:0014902|myotube …	GO:0009986|cell surface;GO:0005905|coated pit;GO:0030136|clathrin-coated vesicle;GO:0016023|cytoplasmic membrane-bounded vesicle;GO:0005829|cytosol;GO:0030425|dendrite;GO:0005769|early endosome;GO:0005789|endoplasmic reticulum membrane;GO:0010008|endosome membrane;GO:0005794|Golgi apparatus;GO:0032580|Golgi cisterna membrane;GO:0016021|integral component of membrane;GO:0005765|lysosomal membrane;…	GO:0019899|enzyme binding;GO:0048406|nerve growth factor binding;GO:0010465|nerve growth factor receptor activity;GO:0030379|neurotensin receptor activity, non-G-protein coupled;	K12388	SORT1; sortilin
ENSG00000276728	0.129386	0.225138	0.329851	0.490226	AC142472.1	lincRNA	chr17:45146730-45148470:-	.	.	.	.	gi|666671848|tpe|LK938134.1|	1741	0	TPA: Homo sapiens long non-coding RNA OTTHUMT00000473533.1 (AC142472.6 gene), lincRNA	.	.	.	.	.	.	.	.	pfam15624	Mif2_N	Kinetochore CENP-C fungal homologue, Mif2, N-terminal. Mif2_N is a family of fungal proteins homologous to mammalian CENP-C. On depletion of CENP-C proper formation of both centromeres and kinetochores is prevented. The N-terminal of CENP-C is necessary for recruitment of some but not all components of the Mis12 complex of the kinetochore.	.	.	.	.	.
ENSG00000276729	0	0	0	0	Metazoa_SRP	misc_RNA	chr19:50019019-50019320:+	gi|90084499|dbj|BAE91091.1|	191	9e-17	unnamed protein product [Macaca fascicularis]	gi|9885999|gb|AC011452.6|AC011452	302	1e-155	Homo sapiens chromosome 19 clone CTC-326K19, complete sequence	Q68CZ1	68.6	7e-13	Protein fantom	.	.	.	.	pfam13900	GVQW	Putative binding domain. This short domain is often found nested inside other longer domains. The function is not known, but the domain carries a highly conserved GVQW motif. The members are rich in proline and cysteine. This may be a binding domain.	GO:0043010|camera-type eye development;GO:0021549|cerebellum development;GO:0042384|cilium assembly;GO:0090102|cochlea development;GO:0022038|corpus callosum development;GO:0007368|determination of left/right symmetry;GO:0035115|embryonic forelimb morphogenesis;GO:0035116|embryonic hindlimb morphogenesis;GO:0001736|establishment of planar polarity;GO:0007163|establishment or maintenance of cell p…	GO:0005930|axoneme;GO:0005923|bicellular tight junction;GO:0005911|cell-cell junction;GO:0005813|centrosome;GO:0036064|ciliary basal body;GO:0035869|ciliary transition zone;GO:0005929|cilium;GO:0005737|cytoplasm;GO:0005829|cytosol;	GO:0031870|thromboxane A2 receptor binding;	K16550	RPGRIP1L; protein fantom
ENSG00000169679	9.37345	11.1581	7.80674	8.24699	BUB1	protein_coding	chr2:110637698-110678114:-	gi|4757878|ref|NP_004327.1|	5789	0	mitotic checkpoint serine/threonine-protein kinase BUB1 isoform 1 [Homo sapiens]	gi|519666798|ref|NM_001278616.1|	3576	0	Homo sapiens BUB1 mitotic checkpoint serine/threonine kinase (BUB1), transcript variant 2, mRNA	O43683	2234	0	Mitotic checkpoint serine/threonine-protein kinase BUB1	.	.	.	.	pfam08311	Mad3_BUB1_I	Mad3/BUB1 homology region 1. Proteins containing this domain are checkpoint proteins involved in cell division. This region has been shown to be essential for the binding of the binding of BUB1 and MAD3 to CDC20p.	GO:0006915|apoptotic process;GO:0051301|cell division;GO:0008283|cell proliferation;GO:0007093|mitotic cell cycle checkpoint;GO:0007067|mitotic nuclear division;GO:0007094|mitotic spindle assembly checkpoint;GO:0051983|regulation of chromosome segregation;GO:0007063|regulation of sister chromatid cohesion;GO:0007062|sister chromatid cohesion;GO:0071173|spindle assembly checkpoint;GO:0016032|viral…	GO:0000777|condensed chromosome kinetochore;GO:0000942|condensed nuclear chromosome outer kinetochore;GO:0005737|cytoplasm;GO:0005829|cytosol;GO:0000776|kinetochore;GO:0016020|membrane;GO:0005654|nucleoplasm;	GO:0005524|ATP binding;GO:0004672|protein kinase activity;GO:0004674|protein serine/threonine kinase activity;	K02178	BUB1; checkpoint serine/threonine-protein kinase [EC:2.7.11.1]
ENSG00000176087	17.5959	17.4262	17.6007	17.5024	SLC35A4	protein_coding	chr5:140564456-140569103:+	gi|795153041|ref|XP_011795029.1|	852	1e-101	PREDICTED: probable UDP-sugar transporter protein SLC35A4 [Colobus angolensis palliatus]	gi|17386075|gb|AF445025.1|	3611	0	Homo sapiens clone 83 tumor rejection antigen mRNA, complete cds	Q96G79	330	1e-102	Probable UDP-sugar transporter protein SLC35A4	.	.	.	.	pfam15054	DUF4535	Domain of unknown function (DUF4535). This family includes the uncharacterized protein C7orf73 that is found in eukaryotes. Members are generally less than 100 residues in length. Although the precise function of the domain is still unknown, members have a predicted N-terminal signal peptide sequence which suggests they are short secreted peptides.	.	GO:0000139|Golgi membrane;GO:0016021|integral component of membrane;	GO:0005351|sugar:proton symporter activity;	K15273	SLC35A4; solute carrier family 35 (probable UDP-sugar transporter), member A4
ENSG00000276724	0.803358	0.319515	0.409609	0.260898	AC123768.4	lincRNA	chr15:32583612-32584312:+	.	.	.	.	gi|767986068|ref|XR_429510.2|	701	0	PREDICTED: Homo sapiens uncharacterized LOC101928042 (LOC101928042), transcript variant X9, misc_RNA	.	.	.	.	.	.	.	.	pfam12818	Tegument_dsDNA	dsDNA viral tegument protein. This is a family of tegument proteins from double-stranded DNA herpesvirus and related viral species.	.	.	.	.	.
ENSG00000227640	0	0	0	0	SOX21-AS1	lincRNA	chr13:94712716-94716246:+	gi|119629352|gb|EAX08947.1|	586	5e-66	hCG2038429, partial [Homo sapiens]	gi|551876090|tpe|HG505823.1|	3287	0	TPA: Homo sapiens long non-coding RNA OTTHUMT00000045471.2 (RP11-477B16.5 gene), lincRNA	.	.	.	.	.	.	.	.	pfam11144	DUF2920	Protein of unknown function (DUF2920). This bacterial family of proteins has no known function.	.	.	.	.	.
ENSG00000272545	0	0.0965431	0	0	AC023813.4	lincRNA	chr16:48640473-48641052:+	.	.	.	.	gi|551882322|tpe|HG508031.1|	580	0	TPA: Homo sapiens long non-coding RNA OTTHUMT00000470548.1 (CTC-527H23.4 gene), lincRNA	.	.	.	.	.	.	.	.	pfam05802	EspB	Enterobacterial EspB protein. EspB is a type-III-secreted pore-forming protein of enteropathogenic Escherichia coli (EPEC) which is essential for EPEC pathogenesis. EspB is also found in Citrobacter rodentium.	.	.	.	.	.
ENSG00000272650	0.377956	0.563708	0.578125	0.409148	AC110792.4	lincRNA	chr4:53997415-53997712:-	.	.	.	.	gi|551852958|tpe|HG496904.1|	298	2e-153	TPA: Homo sapiens long non-coding RNA OTTHUMT00000472584.1 (RP11-571I18.4 gene), lincRNA	.	.	.	.	.	.	.	.	pfam06061	Baculo_ME53	Baculoviridae ME53. ME53 is one of the major early-transcribed genes. The ME53 protein is reported to contain a putative zinc finger motif.	.	.	.	.	.
ENSG00000279382	1.40582	2.0145	1.77088	3.04368	AC018665.1	TEC	chr17:76090308-76091669:+	gi|223718046|ref|NP_001138769.1|	304	9e-27	exocyst complex component 7 isoform 4 [Homo sapiens]	gi|358438219|ref|NG_030672.1|	1362	0	Homo sapiens exocyst complex component 7 (EXOC7), RefSeqGene on chromosome 17	Q9UPT5	121	3e-28	Exocyst complex component 7	.	.	.	.	pfam12973	Cupin_7	ChrR Cupin-like domain. Members of this family are part of the cupin superfamily. This family includes the transcriptional activator ChrR.	GO:0006887|exocytosis;GO:0015031|protein transport;GO:2000535|regulation of entry of bacterium into host cell;GO:0016241|regulation of macroautophagy;	GO:0034451|centriolar satellite;GO:0005829|cytosol;GO:0000145|exocyst;GO:0032584|growth cone membrane;GO:0016020|membrane;GO:0005815|microtubule organizing center;GO:0005886|plasma membrane;	.	K07195	EXOC7, EXO70; exocyst complex component 7
ENSG00000279381	0.552112	0.823455	0	0.896516	CR392039.1	processed_pseudogene	chr21:9088188-9088391:+	gi|119570856|gb|EAW50471.1|	327	6e-38	hCG2042718, partial [Homo sapiens]	gi|51241694|emb|CR392039.8|	204	2e-101	Human DNA sequence from clone bP-2171C21 on chromosome 21, complete sequence	Q5TYW2	128	2e-34	Ankyrin repeat domain-containing protein 20A1	.	.	.	.	pfam11359	gpUL132	Glycoprotein UL132. Glycoprotein UL132 is a low-abundance structural component of Human cytomegalovirus (HCMV). The function of this protein is not fully understood.	.	GO:0005886|plasma membrane;	.	K17299	POTE; POTE ankyrin domain family protein
ENSG00000196302	0	0.937715	0	0.145845	AC146944.1	unprocessed_pseudogene	chr5:70516387-70555266:-	gi|671532|emb|CAA58280.1|	735	1e-97	SMA5 [Homo sapiens]	gi|300360485|ref|NR_034021.1|	418	0	Homo sapiens glucuronidase, beta pseudogene (SMA5), non-coding RNA	Q15486	280	3e-96	Putative inactive beta-glucuronidase-like protein SMA3	.	.	.	.	pfam02836	Glyco_hydro_2_C	Glycosyl hydrolases family 2, TIM barrel domain. This family contains beta-galactosidase, beta-mannosidase and beta-glucuronidase activities.	GO:0005975|carbohydrate metabolic process;GO:0007399|nervous system development;GO:0001501|skeletal system development;	.	GO:0004553|hydrolase activity, hydrolyzing O-glycosyl compounds;	.	.
ENSG00000272654	0.516291	0.789774	0.364488	0.386931	AL358472.2	lincRNA	chr1:153977743-153979160:+	.	.	.	.	gi|551898255|tpe|HG492783.1|	1418	0	TPA: Homo sapiens long non-coding RNA OTTHUMT00000473118.1 (RP11-422P24.11 gene), lincRNA	.	.	.	.	.	.	.	.	pfam13900	GVQW	Putative binding domain. This short domain is often found nested inside other longer domains. The function is not known, but the domain carries a highly conserved GVQW motif. The members are rich in proline and cysteine. This may be a binding domain.	.	.	.	.	.
ENSG00000272656	0.323652	0	2.47531	1.40145	AC024933.1	antisense_RNA	chr3:139349024-139349371:-	.	.	.	.	gi|551850845|tpe|HG496092.1|	348	0	TPA: Homo sapiens long non-coding RNA OTTHUMT00000471913.1 (RP11-219D15.3 gene), antisense	.	.	.	.	.	.	.	.	pfam10326	7TM_GPCR_Str	Serpentine type 7TM GPCR chemoreceptor Str. Chemoreception is mediated in Caenorhabditis elegans by members of the seven-transmembrane G-protein-coupled receptor class (7TM GPCRs) of proteins which are of the serpentine type. Str is a member of the Str superfamily of chemoreceptors. Almost a quarter (22.5%) of str and srj family genes and pseudogenes in C. elegans appear to have been newly formed…	.	.	.	.	.
ENSG00000028116	4.38133	5.02662	4.3369	4.91666	VRK2	protein_coding	chr2:57907651-58159920:+	gi|71164884|ref|NP_006287.2|	2679	0	serine/threonine-protein kinase VRK2 isoform 1 [Homo sapiens]	gi|572153088|ref|NM_001288837.1|	2446	0	Homo sapiens vaccinia related kinase 2 (VRK2), transcript variant 8, mRNA	Q86Y07	823	0	Serine/threonine-protein kinase VRK2	.	.	.	.	pfam00069	Pkinase	Protein kinase domain.	GO:0034599|cellular response to oxidative stress;GO:0018105|peptidyl-serine phosphorylation;GO:0046777|protein autophosphorylation;GO:0006468|protein phosphorylation;GO:0008360|regulation of cell shape;GO:2000659|regulation of interleukin-1-mediated signaling pathway;GO:0043408|regulation of MAPK cascade;GO:0016032|viral process;	GO:0005737|cytoplasm;GO:0005783|endoplasmic reticulum;GO:0005789|endoplasmic reticulum membrane;GO:0016021|integral component of membrane;GO:0031966|mitochondrial membrane;GO:0005634|nucleus;GO:0043234|protein complex;	GO:0005524|ATP binding;GO:0019904|protein domain specific binding;GO:0019901|protein kinase binding;GO:0004674|protein serine/threonine kinase activity;	K08816	VRK; vaccinia related kinase [EC:2.7.11.1]
ENSG00000180336	0.130829	0.227648	0.120071	0.113301	MEIOC	protein_coding	chr17:44656404-44690308:+	gi|274315853|ref|NP_001138552.2|	4972	0	meiosis-specific coiled-coil domain-containing protein MEIOC [Homo sapiens]	gi|274315852|ref|NM_001145080.2|	4604	0	Homo sapiens meiosis specific with coiled-coil domain (MEIOC), mRNA	A2RUB1	304	4e-88	Meiosis-specific coiled-coil domain-containing protein MEIOC	.	.	.	.	pfam15189	DUF4582	Domain of unknown function (DUF4582). This family of proteins is found in eukaryotes. Proteins in this family are typically between 126 and 788 amino acids in length. In humans, it is encoded for on the chromosomal position, C17orf104.	GO:0006302|double-strand break repair;GO:0007144|female meiosis I;GO:0007141|male meiosis I;GO:0051310|metaphase plate congression;GO:0048255|mRNA stabilization;GO:0048599|oocyte development;GO:0007283|spermatogenesis;GO:0007130|synaptonemal complex assembly;	GO:0005737|cytoplasm;	.	.	.
ENSG00000180332	0.301959	0.240193	0.0923761	0.294192	KCTD4	protein_coding	chr13:45192853-45194717:-	gi|532111447|ref|XP_005340420.1|	1293	1e-172	PREDICTED: BTB/POZ domain-containing protein KCTD4 [Ictidomys tridecemlineatus]	gi|767977658|ref|XM_011535069.1|	1865	0	PREDICTED: Homo sapiens potassium channel tetramerization domain containing 4 (KCTD4), transcript variant X1, mRNA	Q8WVF5	502	5e-174	BTB/POZ domain-containing protein KCTD4	.	.	.	.	pfam02214	BTB_2	BTB/POZ domain. In voltage-gated K+ channels this domain is responsible for subfamily-specific assembly of alpha-subunits into functional tetrameric channels. In KCTD1 this domain functions as a transcriptional repressor. It also mediates homomultimerization of KCTD1 and interaction of KCTD1 with the transcription factor AP-2-alpha.	GO:0051260|protein homooligomerization;	.	.	.	.
ENSG00000267265	0.163946	0.407533	0.125387	0.310583	AC011476.3	antisense_RNA	chr19:55006193-55048086:+	gi|119582712|gb|EAW62308.1|	261	7e-25	ubiquinol-cytochrome c reductase, complex III subunit VII, 9.5kDa [Homo sapiens]	gi|551890029|tpe|HG511029.1|	786	0	TPA: Homo sapiens long non-coding RNA OTTHUMT00000451464.1 (CTC-550B14.7 gene), antisense	Q8N7I0	79	2e-16	Protein GVQW1	.	.	.	.	pfam13900	GVQW	Putative binding domain. This short domain is often found nested inside other longer domains. The function is not known, but the domain carries a highly conserved GVQW motif. The members are rich in proline and cysteine. This may be a binding domain.	.	GO:0005576|extracellular region;	.	.	.
ENSG00000256955	0.146274	0.145441	0.0745807	0.0791728	AC131009.2	lincRNA	chr12:131857420-131864538:+	gi|982239009|ref|XP_015302793.1|	128	5e-06	PREDICTED: receptor activity-modifying protein 3 isoform X1 [Macaca fascicularis]	gi|666670044|tpe|HG505408.2|	770	0	TPA: Homo sapiens long non-coding RNA OTTHUMT00000397768.2 (RP11-417L19.2 gene), lincRNA	.	.	.	.	.	.	.	.	pfam13900	GVQW	Putative binding domain. This short domain is often found nested inside other longer domains. The function is not known, but the domain carries a highly conserved GVQW motif. The members are rich in proline and cysteine. This may be a binding domain.	.	.	.	.	.
ENSG00000238039	0.429889	0.769397	0.52605	1.11688	AC244197.2	lincRNA	chrX:149511509-149526264:-	gi|119581684|gb|EAW61280.1|	478	7e-57	iduronate 2-sulfatase (Hunter syndrome), isoform CRA_a [Homo sapiens]	gi|551894333|tpe|HG512731.1|	655	0	TPA: Homo sapiens long non-coding RNA OTTHUMT00000058684.1 (AF011889.2 gene), lincRNA	P22304	117	8e-29	Iduronate 2-sulfatase	.	.	.	.	pfam00884	Sulfatase	Sulfatase.	GO:0030207|chondroitin sulfate catabolic process;GO:0006027|glycosaminoglycan catabolic process;	GO:0043202|lysosomal lumen;	GO:0004423|iduronate-2-sulfatase activity;GO:0046872|metal ion binding;	K01136	IDS; iduronate 2-sulfatase [EC:3.1.6.13]
ENSG00000256950	0	0	0.0313638	0	AC069503.2	protein_coding	chr12:121888809-121921470:+	gi|2055256|dbj|BAA19790.1|	422	2e-48	proteasome subunit p27 [Homo sapiens]	gi|297139729|ref|NG_021364.1|	1255	0	Homo sapiens WD repeat domain 66 (WDR66), RefSeqGene on chromosome 12	O00233	164	6e-49	26S proteasome non-ATPase regulatory subunit 9	YIL007c	59.3	2e-10	COG0265	pfam13514	AAA_27	AAA domain. This domain is found in a number of double-strand DNA break proteins. This domain contains a P-loop motif.	GO:0031145|anaphase-promoting complex-dependent proteasomal ubiquitin-dependent protein catabolic process;GO:0002479|antigen processing and presentation of exogenous peptide antigen via MHC class I, TAP-dependent;GO:0038095|Fc-epsilon receptor signaling pathway;GO:0000165|MAPK cascade;GO:0090090|negative regulation of canonical Wnt signaling pathway;GO:0046676|negative regulation of insulin secre…	GO:0005737|cytoplasm;GO:0005829|cytosol;GO:0005654|nucleoplasm;GO:0005634|nucleus;GO:0005838|proteasome regulatory particle;	GO:0043425|bHLH transcription factor binding;GO:0003713|transcription coactivator activity;	K06693	PSMD9; 26S proteasome non-ATPase regulatory subunit 9
ENSG00000256953	0	0	0	0	AC073651.3	lincRNA	chr12:15813493-15828274:-	.	.	.	.	gi|551873196|tpe|HG504552.1|	417	0	TPA: Homo sapiens long non-coding RNA OTTHUMT00000401110.1 (RP11-6B19.2 gene), lincRNA	.	.	.	.	.	.	.	.	pfam09637	Med18	Med18 protein. Med18 is one subunit of Mediator, a head-module multiprotein complex, that stimulates basal RNA polymerase II (Pol II) transcription. Med18 consists of an eight-stranded beta-barrel with a central pore and three flanking helices. It complexes with Med8 and Med20 proteins by forming a heterodimer of two-fold symmetry with Med20 and binding the C-terminal alpha-helix region of Med8 a…	.	.	.	.	.
ENSG00000266265	0.458173	0.49518	0.690669	0.452856	KLF14	protein_coding	chr7:130731235-130734061:-	gi|106709182|gb|ABF82393.1|	874	2e-105	Kruppel-like factor 14 [Homo sapiens]	gi|527498315|ref|NG_016152.2|	2827	0	Homo sapiens Kruppel-like factor 14 (KLF14), RefSeqGene on chromosome 7	Q8TD94	340	1e-106	Krueppel-like factor 14	.	.	.	.	pfam13465	zf-H2C2_2	Zinc-finger double domain.	GO:0045944|positive regulation of transcription from RNA polymerase II promoter;GO:0006351|transcription, DNA-templated;	GO:0005634|nucleus;	GO:0003677|DNA binding;GO:0046872|metal ion binding;	.	.
ENSG00000238033	0	0	0.0664666	0.0470394	AC002480.4	lincRNA	chr7:22649960-22665533:-	gi|119614160|gb|EAW93754.1|	482	2e-53	hCG2038596, partial [Homo sapiens]	gi|659066204|ref|NR_122075.1|	2592	0	Homo sapiens uncharacterized LOC401312 (LOC401312), long non-coding RNA	.	.	.	.	.	.	.	.	.	.	.	.	.	.	.	.
ENSG00000248510	0.046484	0	0	0	LINC02267	lincRNA	chr4:96310701-96818864:+	gi|820999165|ref|XP_012354741.1|	515	3e-61	PREDICTED: uncharacterized protein LOC105738204 [Nomascus leucogenys]	gi|551853476|tpe|HG497087.1|	1687	0	TPA: Homo sapiens long non-coding RNA OTTHUMT00000364065.1 (RP11-145G20.1 gene), lincRNA	O00370	49.7	4e-24	LINE-1 retrotransposable element ORF2 protein	.	.	.	.	pfam13900	GVQW	Putative binding domain. This short domain is often found nested inside other longer domains. The function is not known, but the domain carries a highly conserved GVQW motif. The members are rich in proline and cysteine. This may be a binding domain.	GO:0006310|DNA recombination;GO:0090305|nucleic acid phosphodiester bond hydrolysis;GO:0032199|reverse transcription involved in RNA-mediated transposition;GO:0032197|transposition, RNA-mediated;	.	GO:0046872|metal ion binding;GO:0003964|RNA-directed DNA polymerase activity;GO:0009036|Type II site-specific deoxyribonuclease activity;	.	.
ENSG00000238031	0	0	0	0.131386	AC090505.2	lincRNA	chr3:194827890-194832592:+	.	.	.	.	gi|551852012|tpe|HG496537.1|	464	0	TPA: Homo sapiens long non-coding RNA OTTHUMT00000342735.1 (AC090505.1 gene), lincRNA	.	.	.	.	.	.	.	.	pfam04547	Anoctamin	Calcium-activated chloride channel. The family carries eight putative transmembrane domains, and, although it has no similarity to other known channel proteins, it is clearly a calcium-activated ionic channel. It is expressed in various secretory epithelia, the retina and sensory neurons, and mediates receptor-activated chloride currents in diverse physiological processes.	.	.	.	.	.
ENSG00000248516	0	0	0	0	AC105415.1	lincRNA	chr4:4321962-4334182:+	gi|9280152|dbj|BAB01630.1|	209	1e-19	unnamed portein product [Macaca fascicularis]	gi|551852427|tpe|HG496687.1|	1416	0	TPA: Homo sapiens long non-coding RNA OTTHUMT00000359658.1 (RP11-265O12.1 gene), lincRNA	E7EU14	79	2e-15	Protein PPP5D1	.	.	.	.	pfam13900	GVQW	Putative binding domain. This short domain is often found nested inside other longer domains. The function is not known, but the domain carries a highly conserved GVQW motif. The members are rich in proline and cysteine. This may be a binding domain.	.	.	.	.	.
ENSG00000238035	0.796627	1.55372	0.874842	0.796036	AC138035.1	lincRNA	chr5:181306502-181324685:+	gi|194375846|dbj|BAG57267.1|	955	1e-123	unnamed protein product [Homo sapiens]	gi|551858378|tpe|HG498877.1|	1066	0	TPA: Homo sapiens long non-coding RNA OTTHUMT00000468770.1 (AC138035.2 gene), lincRNA	E7EU14	53.9	2e-07	Protein PPP5D1	.	.	.	.	pfam13900	GVQW	Putative binding domain. This short domain is often found nested inside other longer domains. The function is not known, but the domain carries a highly conserved GVQW motif. The members are rich in proline and cysteine. This may be a binding domain.	GO:0006915|apoptotic process;GO:0051607|defense response to virus;GO:0006954|inflammatory response;GO:0045087|innate immune response;GO:0043066|negative regulation of apoptotic process;GO:0050687|negative regulation of defense response to virus;GO:0046329|negative regulation of JNK cascade;GO:0032088|negative regulation of NF-kappaB transcription factor activity;GO:0032480|negative regulation of …	GO:0005737|cytoplasm;GO:0005829|cytosol;GO:0070062|extracellular exosome;GO:0016020|membrane;GO:0005634|nucleus;GO:0005886|plasma membrane;	GO:0045236|CXCR chemokine receptor binding;GO:0043021|ribonucleoprotein complex binding;GO:0061630|ubiquitin protein ligase activity;GO:0019787|ubiquitin-like protein transferase activity;GO:0004842|ubiquitin-protein transferase activity;	K05632	AIP4, ITCH; atrophin-1 interacting protein 4 [EC:2.3.2.26]
ENSG00000074219	3.49609	3.00644	3.25677	3.92782	TEAD2	protein_coding	chr19:49340595-49362457:-	gi|375331918|ref|NP_001243590.1|	1847	0	transcriptional enhancer factor TEF-4 isoform 2 [Homo sapiens]	gi|21752046|dbj|AK093236.1|	2432	0	Homo sapiens cDNA FLJ35917 fis, clone TESTI2010409, highly similar to TRANSCRIPTIONAL ENHANCER FACTOR TEF-4	P30051	62.4	2e-11	Transcriptional enhancer factor TEF-1	.	.	.	.	pfam01285	TEA	TEA/ATTS domain family.	GO:0071300|cellular response to retinoic acid;GO:0003143|embryonic heart tube morphogenesis;GO:0007507|heart development;GO:0035329|hippo signaling;GO:0048368|lateral mesoderm development;GO:0030903|notochord development;GO:0048339|paraxial mesoderm development;GO:1902895|positive regulation of pri-miRNA transcription from RNA polymerase II promoter;GO:0071902|positive regulation of protein serin…	GO:0005654|nucleoplasm;GO:0005634|nucleus;GO:0005667|transcription factor complex;	GO:0001159|core promoter proximal region DNA binding;GO:0003677|DNA binding;GO:0000982|transcription factor activity, RNA polymerase II core promoter proximal region sequence-specific binding;GO:0003700|transcription factor activity, sequence-specific DNA binding;	K09448	TEAD; transcriptional enhancer factor
ENSG00000282097	0.0448014	0	0	0	AL160408.6	lincRNA	chr1:234709383-234720220:+	gi|119590404|gb|EAW69998.1|	390	8e-43	hCG2045267 [Homo sapiens]	gi|13446408|emb|AL160408.24|	650	0	Human DNA sequence from clone RP4-781K5 on chromosome 1q42.1-43, complete sequence	.	.	.	.	.	.	.	.	pfam02390	Methyltransf_4	Putative methyltransferase. This is a family of putative methyltransferases. The aligned region contains the GXGXG S-AdoMet binding site suggesting a putative methyltransferase activity.	.	.	.	.	.
ENSG00000265432	0	0	0	0	MIR4308	miRNA	chr14:54878113-54878193:-	.	.	.	.	gi|301172015|ref|NR_036194.1|	81	1e-33	Homo sapiens microRNA 4308 (MIR4308), microRNA	.	.	.	.	.	.	.	.	pfam03616	Glt_symporter	Sodium/glutamate symporter.	.	.	.	.	.
ENSG00000095787	15.77	16.374	15.8316	16.3812	WAC	protein_coding	chr10:28532493-28623112:+	gi|18379328|ref|NP_057712.2|	2660	0	WW domain-containing adapter protein with coiled-coil isoform 1 [Homo sapiens]	gi|658970202|ref|NM_100264.2|	5829	0	Homo sapiens WW domain containing adaptor with coiled-coil (WAC), transcript variant 2, mRNA	Q9BTA9	100	3e-23	WW domain-containing adapter protein with coiled-coil	.	.	.	.	pfam13900	GVQW	Putative binding domain. This short domain is often found nested inside other longer domains. The function is not known, but the domain carries a highly conserved GVQW motif. The members are rich in proline and cysteine. This may be a binding domain.	GO:0006974|cellular response to DNA damage stimulus;GO:0044783|G1 DNA damage checkpoint;GO:0071894|histone H2B conserved C-terminal lysine ubiquitination;GO:0010390|histone monoubiquitination;GO:0032435|negative regulation of proteasomal ubiquitin-dependent protein catabolic process;GO:0016239|positive regulation of macroautophagy;GO:0045893|positive regulation of transcription, DNA-templated;GO:…	GO:0016607|nuclear speck;GO:0005654|nucleoplasm;GO:0005634|nucleus;GO:0005681|spliceosomal complex;	GO:0003682|chromatin binding;GO:0000993|RNA polymerase II core binding;	.	.
ENSG00000115392	5.74361	5.50199	5.92842	5.88905	FANCL	protein_coding	chr2:58159243-58241372:-	gi|675795988|ref|XP_008954520.1|	2099	0	PREDICTED: E3 ubiquitin-protein ligase FANCL isoform X6 [Pan paniscus]	gi|167860137|ref|NM_001114636.1|	1698	0	Homo sapiens Fanconi anemia complementation group L (FANCL), transcript variant 1, mRNA	Q9NW38	223	4e-70	E3 ubiquitin-protein ligase FANCL	.	.	.	.	pfam09765	WD-3	WD-repeat region. This entry is of a region of approximately 100 residues containing three WD repeats and six cysteine residues possibly as three cystine-bridges. These regions are contained within the Fancl protein in humans which is the putative E3 ubiquitin ligase subunit of the FA complex (Fanconi anaemia). Eight subunits of the Fanconi anaemia gene products form a multisubunit nuclear comple…	GO:0006974|cellular response to DNA damage stimulus;GO:0006281|DNA repair;GO:0007276|gamete generation;GO:0036297|interstrand cross-link repair;GO:0006513|protein monoubiquitination;GO:0042127|regulation of cell proliferation;	GO:0005737|cytoplasm;GO:0043240|Fanconi anaemia nuclear complex;GO:0005635|nuclear envelope;GO:0005654|nucleoplasm;	GO:0016874|ligase activity;GO:0046872|metal ion binding;GO:0061630|ubiquitin protein ligase activity;GO:0031625|ubiquitin protein ligase binding;GO:0004842|ubiquitin-protein transferase activity;	K10606	FANCL, PHF9; E3 ubiquitin-protein ligase FANCL [EC:2.3.2.27]
ENSG00000074211	0.0244903	0.0243509	0.00624344	0	PPP2R2C	protein_coding	chr4:6320578-6563600:-	gi|965943289|ref|XP_004010034.2|	2456	0	PREDICTED: protein phosphatase 2, regulatory subunit B, gamma isoform X2 [Ovis aries]	gi|62087945|dbj|AB209183.1|	4452	0	Homo sapiens mRNA for gamma isoform of regulatory subunit B55, protein phosphatase 2 isoform b variant protein	P97888	72.4	1e-13	Serine/threonine-protein phosphatase 2A 55 kDa regulatory subunit B gamma isoform	SPAC227.07c	459	6e-147	COG5170	pfam15449	Retinal	Retinal protein. This family of proteins is found in the photoreceptor cells of the retina. Mutations of the gene encoding this protein have been associated with retinal disorders such as retinitis pigmentosa and late-onset progressive retinal atrophy. The function of this family of proteins is unknown, but it is likely to be important in the development and function of the retina.	.	GO:0000159|protein phosphatase type 2A complex;	GO:0008601|protein phosphatase type 2A regulator activity;	K04354	PPP2R2; serine/threonine-protein phosphatase 2A regulatory subunit B
ENSG00000224066	0	0	0	0	AL049795.1	antisense_RNA	chr1:32204769-32206814:-	gi|68532445|gb|AAH98250.1|	496	3e-58	IQCC protein [Homo sapiens]	gi|551895917|tpe|HG491887.1|	786	0	TPA: Homo sapiens long non-coding RNA OTTHUMT00000015734.3 (RP4-622L5.7 gene), antisense	Q4KMZ1	196	2e-57	IQ domain-containing protein C	.	.	.	.	pfam15373	DUF4601	Domain of unknown function (DUF4601). This protein family is a domain of unknown function, which is found in eukaryotes. In humans, the gene encoding this protein is found in the position, chromosome 19 open reading frame 45.	.	.	.	.	.
ENSG00000224067	0	0.271162	0.139049	0.590441	AL354877.1	processed_pseudogene	chr9:111802980-111803435:+	gi|146332455|gb|ABQ22733.1|	393	2e-45	large proline-rich protein BAT2-like protein [Callithrix jacchus]	gi|817330110|ref|XM_012436651.1|	302	1e-155	PREDICTED: Aotus nancymaae proline-rich coiled-coil 2A (PRRC2A), transcript variant X2, mRNA	Q6MG48	165	1e-45	Protein PRRC2A	.	.	.	.	pfam14857	TMEM151	TMEM151 family. This family of proteins is found in eukaryotes. Proteins in this family are typically between 338 and 558 amino acids in length.	GO:0030154|cell differentiation;	GO:0005737|cytoplasm;GO:0005634|nucleus;	.	.	.
ENSG00000224061	0	0	0	0	AC092106.2	processed_pseudogene	chr2:106253231-106253717:-	gi|521020666|gb|EPQ02454.1|	448	6e-56	Serine/arginine-rich splicing factor 3 [Myotis brandtii]	gi|60735175|gb|AC158333.1|	487	0	Homo sapiens chromosome 2 clone WI2-3762I17, complete sequence	P84104	176	2e-54	Serine/arginine-rich splicing factor 3	.	.	.	.	pfam00076	RRM_1	RNA recognition motif. (a.k.a. RRM, RBD, or RNP domain). The RRM motif is probably diagnostic of an RNA binding protein. RRMs are found in a variety of RNA binding proteins, including various hnRNP proteins, proteins implicated in regulation of alternative splicing, and protein components of snRNPs. The motif also appears in a few single stranded DNA binding proteins. The RRM structure consists o…	GO:0008286|insulin receptor signaling pathway;GO:0006397|mRNA processing;GO:0051028|mRNA transport;GO:0048024|regulation of mRNA splicing, via spliceosome;GO:0008380|RNA splicing;	GO:0005737|cytoplasm;GO:0016607|nuclear speck;	GO:0000166|nucleotide binding;GO:0043274|phospholipase binding;GO:0044822|poly(A) RNA binding;GO:0003723|RNA binding;GO:1990825|sequence-specific mRNA binding;	K12892	SFRS3; splicing factor, arginine/serine-rich 3
ENSG00000224063	0.0765155	0.0760801	0.234078	0.207076	AC007319.1	antisense_RNA	chr2:187003220-187554663:+	gi|119631329|gb|EAX10924.1|	478	5e-57	hCG2004309, partial [Homo sapiens]	gi|551848052|tpe|HG495044.1|	829	0	TPA: Homo sapiens long non-coding RNA OTTHUMT00000334575.2 (AC007319.1 gene), antisense	P20839	85.5	2e-17	Inosine-5'-monophosphate dehydrogenase 1	.	.	.	.	pfam00478	IMPDH	IMP dehydrogenase / GMP reductase domain. This family is involved in biosynthesis of guanosine nucleotide. Members of this family contain a TIM barrel structure. In the inosine monophosphate dehydrogenases 2 CBS domains pfam00571 are inserted in the TIM barrel. This family is a member of the common phosphate binding site TIM barrel family.	GO:0006177|GMP biosynthetic process;GO:0006183|GTP biosynthetic process;GO:0046651|lymphocyte proliferation;GO:0009168|purine ribonucleoside monophosphate biosynthetic process;	GO:0030054|cell junction;GO:0005737|cytoplasm;GO:0005829|cytosol;GO:0005654|nucleoplasm;GO:0005634|nucleus;	GO:0003677|DNA binding;GO:0003938|IMP dehydrogenase activity;GO:0046872|metal ion binding;GO:0003676|nucleic acid binding;GO:0000166|nucleotide binding;GO:0003723|RNA binding;	K00088	guaB; IMP dehydrogenase [EC:1.1.1.205]
ENSG00000251600	0	0	0	0	AC139713.2	processed_transcript	chr4:143559457-144188367:+	gi|119625475|gb|EAX05070.1|	617	8e-78	hCG1646623 [Homo sapiens]	gi|20136991|gb|AC107223.5|	4008	0	Homo sapiens BAC clone RP11-1289C17 from 4, complete sequence	E7EU14	58.5	9e-09	Protein PPP5D1	ECs2325	85.9	2e-17	COG3250	pfam13900	GVQW	Putative binding domain. This short domain is often found nested inside other longer domains. The function is not known, but the domain carries a highly conserved GVQW motif. The members are rich in proline and cysteine. This may be a binding domain.	GO:0005975|carbohydrate metabolic process;	GO:0005764|lysosome;	GO:0004566|beta-glucuronidase activity;	K01195	uidA, GUSB; beta-glucuronidase [EC:3.2.1.31]
ENSG00000251602	0.914291	0.712529	0.93234	1.3375	AL928654.2	antisense_RNA	chr14:105416884-105419739:-	gi|635129910|ref|XP_007986320.1|	383	3e-35	PREDICTED: metastasis-associated protein MTA1 [Chlorocebus sabaeus]	gi|551879655|tpe|HG506704.1|	2279	0	TPA: Homo sapiens long non-coding RNA OTTHUMT00000409066.1 (RP11-521B24.3 gene), antisense	Q8N7I0	52	4e-06	Protein GVQW1	.	.	.	.	pfam13900	GVQW	Putative binding domain. This short domain is often found nested inside other longer domains. The function is not known, but the domain carries a highly conserved GVQW motif. The members are rich in proline and cysteine. This may be a binding domain.	.	.	.	.	.
ENSG00000251603	1.48198	1.84194	2.26686	0.401073	AC092611.2	antisense_RNA	chr4:151667224-151670502:+	.	.	.	.	gi|551854314|tpe|HG497385.1|	304	8e-157	TPA: Homo sapiens long non-coding RNA OTTHUMT00000365688.1 (RP11-164P12.4 gene), antisense	.	.	.	.	.	.	.	.	pfam00388	PI-PLC-X	Phosphatidylinositol-specific phospholipase C, X domain. This associates with pfam00387 to form a single structural unit.	.	.	.	.	.
ENSG00000072682	4.3452	3.5038	4.43098	3.0331	P4HA2	protein_coding	chr5:132191838-132295315:-	gi|795224993|ref|XP_011806447.1|	3022	0	PREDICTED: prolyl 4-hydroxylase subunit alpha-2 isoform X1 [Colobus angolensis palliatus]	gi|767936719|ref|XM_005272119.3|	3178	0	PREDICTED: Homo sapiens prolyl 4-hydroxylase, alpha polypeptide II (P4HA2), transcript variant X5, mRNA	E7EU14	60.5	1e-10	Protein PPP5D1	.	.	.	.	pfam08336	P4Ha_N	Prolyl 4-Hydroxylase alpha-subunit, N-terminal region. The members of this family are eukaryotic proteins, and include all three isoforms of the prolyl 4-hydroxylase alpha subunit. This enzyme (EC:1.14.11.2) is important in the post-translational modification of collagen, as it catalyses the formation of 4-hydroxyproline. In vertebrates, the complete enzyme is an alpha2-beta2 tetramer; the beta-s…	.	GO:0005737|cytoplasm;GO:0005783|endoplasmic reticulum;GO:0005788|endoplasmic reticulum lumen;GO:0043231|intracellular membrane-bounded organelle;GO:0005634|nucleus;	GO:0009055|electron carrier activity;GO:0005506|iron ion binding;GO:0031418|L-ascorbic acid binding;GO:0016702|oxidoreductase activity, acting on single donors with incorporation of molecular oxygen, incorporation of two atoms of oxygen;GO:0004656|procollagen-proline 4-dioxygenase activity;	K00472	E1.14.11.2; prolyl 4-hydroxylase [EC:1.14.11.2]
ENSG00000251609	0.139914	0.069559	0	0.227192	SETP12	processed_pseudogene	chr4:120895494-120897083:-	gi|670988082|ref|XP_008685060.1|	128	5e-23	PREDICTED: LOW QUALITY PROTEIN: protein SET-like [Ursus maritimus]	gi|669033316|ref|NG_031862.2|	529	0	Homo sapiens PR domain 5 (PRDM5), RefSeqGene on chromosome 4	Q01105	57.8	3e-23	Protein SET	.	.	.	.	pfam00956	NAP	Nucleosome assembly protein (NAP). NAP proteins are involved in moving histones into the nucleus, nucleosome assembly and chromatin fluidity. They affect the transcription of many genes.	GO:0006260|DNA replication;GO:0035067|negative regulation of histone acetylation;GO:0043524|negative regulation of neuron apoptotic process;GO:0045892|negative regulation of transcription, DNA-templated;GO:0006913|nucleocytoplasmic transport;GO:0006334|nucleosome assembly;GO:0006337|nucleosome disassembly;GO:0043488|regulation of mRNA stability;GO:0016032|viral process;	GO:0005737|cytoplasm;GO:0005829|cytosol;GO:0005783|endoplasmic reticulum;GO:0005654|nucleoplasm;GO:0005634|nucleus;GO:0048471|perinuclear region of cytoplasm;GO:0043234|protein complex;	GO:0003677|DNA binding;GO:0042393|histone binding;GO:0004864|protein phosphatase inhibitor activity;GO:0008601|protein phosphatase type 2A regulator activity;	K11290	SET, TAF1, I2PP2A; template-activating factor I
ENSG00000160799	3.88545	3.81623	3.938	4.6293	CCDC12	protein_coding	chr3:46921726-46982010:-	gi|675748206|ref|XP_008970041.1|	719	3e-92	PREDICTED: coiled-coil domain-containing protein 12 isoform X2 [Pan paniscus]	gi|22450637|gb|AC109583.2|	2412	0	Homo sapiens chromosome 3 clone RP11-427P5, complete sequence	Q8N2A0	77	9e-16	Putative uncharacterized protein encoded by LINC00269	.	.	.	.	pfam08315	cwf18	cwf18 pre-mRNA splicing factor. The cwf18 family is involved in mRNA splicing. It has been isolated as a subcomplex of the splicosome in Schizosaccharomyces pombe.	.	.	.	K12871	CCDC12; coiled-coil domain-containing protein 12
ENSG00000203879	26.5827	29.5849	26.0913	27.7906	GDI1	protein_coding	chrX:154436913-154443467:+	gi|148697875|gb|EDL29822.1|	2198	0	guanosine diphosphate (GDP) dissociation inhibitor 1, isoform CRA_a, partial [Mus musculus]	gi|47077446|dbj|AK131466.1|	4041	0	Homo sapiens cDNA FLJ16632 fis, clone TESTI4024387	P21856	137	2e-58	Rab GDP dissociation inhibitor alpha	SPAC22H10.12c	178	2e-51	COG5044	pfam00996	GDI	GDP dissociation inhibitor.	GO:0050771|negative regulation of axonogenesis;GO:0090315|negative regulation of protein targeting to membrane;GO:0015031|protein transport;GO:0032482|Rab protein signal transduction;	GO:0005794|Golgi apparatus;	GO:0005096|GTPase activator activity;GO:0016491|oxidoreductase activity;GO:0005093|Rab GDP-dissociation inhibitor activity;	K17255	GDI1_2; Rab GDP dissociation inhibitor
ENSG00000203875	80.2404	88.0608	73.459	72.3091	SNHG5	processed_transcript	chr6:85660950-85678736:-	gi|694919214|ref|XP_009450650.1|	339	5e-36	PREDICTED: protein GVQW1-like [Pan troglodytes]	gi|80473920|gb|BC108291.1|	922	0	Homo sapiens chromosome 6 open reading frame 160, mRNA (cDNA clone IMAGE:4803868)	Q8N2A0	96.7	1e-22	Putative uncharacterized protein encoded by LINC00269	.	.	.	.	pfam13900	GVQW	Putative binding domain. This short domain is often found nested inside other longer domains. The function is not known, but the domain carries a highly conserved GVQW motif. The members are rich in proline and cysteine. This may be a binding domain.	.	.	.	.	.
ENSG00000160791	0.0153364	0	0	0	CCR5	protein_coding	chr3:46370854-46376206:+	gi|544413843|ref|XP_005546959.1|	1680	0	PREDICTED: C-C chemokine receptor type 5 [Macaca fascicularis]	gi|154091329|ref|NM_000579.3|	3450	0	Homo sapiens chemokine (C-C motif) receptor 5 (gene/pseudogene) (CCR5), transcript variant A, mRNA	P51681	619	0	C-C chemokine receptor type 5	.	.	.	.	pfam00001	7tm_1	7 transmembrane receptor (rhodopsin family). This family contains, amongst other G-protein-coupled receptors (GCPRs), members of the opsin family, which have been considered to be typical members of the rhodopsin superfamily. They share several motifs, mainly the seven transmembrane helices, GCPRs of the rhodopsin superfamily. All opsins bind a chromophore, such as 11-cis-retinal. The function of…	GO:0006816|calcium ion transport;GO:0019722|calcium-mediated signaling;GO:0007166|cell surface receptor signaling pathway;GO:0007267|cell-cell signaling;GO:0006968|cellular defense response;GO:0071222|cellular response to lipopolysaccharide;GO:0006935|chemotaxis;GO:0002407|dendritic cell chemotaxis;GO:0030260|entry into host cell;GO:0019064|fusion of virus membrane with host plasma membrane;GO:00…	GO:0009986|cell surface;GO:0005737|cytoplasm;GO:0005768|endosome;GO:0009897|external side of plasma membrane;GO:0005887|integral component of plasma membrane;GO:0005886|plasma membrane;	GO:0003779|actin binding;GO:0019957|C-C chemokine binding;GO:0016493|C-C chemokine receptor activity;GO:0071791|chemokine (C-C motif) ligand 5 binding;GO:0004950|chemokine receptor activity;GO:0015026|coreceptor activity;GO:0004435|phosphatidylinositol phospholipase C activity;GO:0001618|virus receptor activity;	K04180	CCR5; C-C chemokine receptor type 5
ENSG00000203877	0.0674921	0	0.0137649	0.0292249	RIPPLY2	protein_coding	chr6:83853266-83857515:+	gi|675737802|ref|XP_008967706.1|	768	1e-100	PREDICTED: protein ripply2 [Pan paniscus]	gi|998082162|ref|NG_046722.1|	3924	0	Homo sapiens ripply transcriptional repressor 2 (RIPPLY2), RefSeqGene on chromosome 6	Q5TAB7	202	2e-64	Protein ripply2	.	.	.	.	pfam14998	Ripply	Transcription Regulator. The precise function of this family is not clear, but it is thought to play a role in somitogenesis, development and transcriptional repression. Ripply is also known by an alternative name, Bowline. Bowline, is an associate protein of the transcriptional co-repressor XGrg-4. This family contains two conserved sequence motifs: WRPW and FPVQATI. The WRPW motif is thought to…	GO:0060349|bone morphogenesis;GO:0007368|determination of left/right symmetry;GO:0009880|embryonic pattern specification;GO:0000122|negative regulation of transcription from RNA polymerase II promoter;GO:0007219|Notch signaling pathway;GO:0001503|ossification;GO:0036342|post-anal tail morphogenesis;GO:0032525|somite rostral/caudal axis specification;GO:0001756|somitogenesis;	GO:0005634|nucleus;	.	.	.
ENSG00000064225	3.49284	2.65371	3.35174	2.5983	ST3GAL6	protein_coding	chr3:98732236-98821201:+	gi|403225032|ref|NP_001258074.1|	1801	0	type 2 lactosamine alpha-2,3-sialyltransferase isoform 3 [Homo sapiens]	gi|403225028|ref|NM_006100.3|	3571	0	Homo sapiens ST3 beta-galactoside alpha-2,3-sialyltransferase 6 (ST3GAL6), transcript variant 1, mRNA	P61943	80.1	6e-34	Type 2 lactosamine alpha-2,3-sialyltransferase	.	.	.	.	pfam00777	Glyco_transf_29	Glycosyltransferase family 29 (sialyltransferase). Members of this family belong to glycosyltransferase family 29.	GO:0006464|cellular protein modification process;GO:0071354|cellular response to interleukin-6;GO:0001574|ganglioside biosynthetic process;GO:0006664|glycolipid metabolic process;GO:0009311|oligosaccharide metabolic process;GO:0018279|protein N-linked glycosylation via asparagine;	GO:0030173|integral component of Golgi membrane;	GO:0003836|beta-galactoside (CMP) alpha-2,3-sialyltransferase activity;GO:0052798|beta-galactoside alpha-2,3-sialyltransferase activity;	K03792	SIAT10, ST3GAL6; beta-galactoside alpha-2,3-sialyltransferase (sialyltransferase 10) [EC:2.4.99.10]
ENSG00000203872	0.253849	0.13591	0.139386	0.211384	C6orf163	protein_coding	chr6:87344849-87365463:+	gi|256600247|ref|NP_001010868.2|	1568	0	uncharacterized protein C6orf163 [Homo sapiens]	gi|21751653|dbj|AK092941.1|	2104	0	Homo sapiens cDNA FLJ35622 fis, clone SPLEN2010978	Q5TEZ5	263	1e-85	Uncharacterized protein C6orf163	.	.	.	.	pfam13900	GVQW	Putative binding domain. This short domain is often found nested inside other longer domains. The function is not known, but the domain carries a highly conserved GVQW motif. The members are rich in proline and cysteine. This may be a binding domain.	.	.	.	.	.
ENSG00000064655	0	0.0154768	0	0	EYA2	protein_coding	chr20:46894624-47188844:+	gi|26667227|ref|NP_005235.3|	2550	0	eyes absent homolog 2 isoform a [Homo sapiens]	gi|227496210|ref|NM_005244.4|	2702	0	Homo sapiens EYA transcriptional coactivator and phosphatase 2 (EYA2), transcript variant 1, mRNA	O00167	699	0	Eyes absent homolog 2	.	.	.	.	pfam00702	Hydrolase	haloacid dehalogenase-like hydrolase. This family is structurally different from the alpha/beta hydrolase family (pfam00561). This family includes L-2-haloacid dehalogenase, epoxide hydrolases and phosphatases. The structure of the family consists of two domains. One is an inserted four helix bundle, which is the least well conserved region of the alignment, between residues 16 and 96 of Pseudomo…	GO:0006281|DNA repair;GO:0097192|extrinsic apoptotic signaling pathway in absence of ligand;GO:0016576|histone dephosphorylation;GO:0007501|mesodermal cell fate specification;GO:0097345|mitochondrial outer membrane permeabilization;GO:2001240|negative regulation of extrinsic apoptotic signaling pathway in absence of ligand;GO:0045739|positive regulation of DNA repair;GO:0006355|regulation of tran…	GO:0005739|mitochondrion;GO:0005654|nucleoplasm;GO:0005634|nucleus;	GO:0000287|magnesium ion binding;GO:0004725|protein tyrosine phosphatase activity;	K17620	EYA2; eyes absent homolog 2 [EC:3.1.3.48]
ENSG00000200388	0	0	0	0	RNU6-618P	snRNA	chr12:31396390-31396501:+	.	.	.	.	gi|937346597|ref|NG_044676.1|	112	1e-50	Homo sapiens RNA, U6 small nuclear 618, pseudogene (RNU6-618P) on chromosome 12	.	.	.	.	.	.	.	.	pfam08654	DASH_Dad2	DASH complex subunit Dad2. The DASH complex is a ~10 subunit microtubule-binding complex that is transferred to the kinetochore prior to mitosis. In Saccharomyces cerevisiae DASH forms both rings and spiral structures on microtubules in vitro.	.	.	.	.	.
ENSG00000213088	0.133702	0.212706	0.0272683	0.173684	ACKR1	protein_coding	chr1:159203307-159206500:+	gi|171846251|ref|NP_001116423.1|	1392	0	atypical chemokine receptor 1 isoform a [Homo sapiens]	gi|31873361|emb|BX537430.1|	1893	0	Homo sapiens mRNA; cDNA DKFZp686D15198 (from clone DKFZp686D15198); complete cds	Q16570	535	0	Atypical chemokine receptor 1	.	.	.	.	pfam03023	MVIN	MviN-like protein. Deletion of the mviN virulence gene in Salmonella enterica serovar. Typhimurium greatly reduces virulence in a mouse model of typhoid-like disease. Open reading frames encoding homologues of MviN have since been identified in a variety of bacteria, including pathogens and non-pathogens and plant-symbionts. In the nitrogen-fixing symbiont Rhizobium tropici, mviN is required for …	GO:0070098|chemokine-mediated signaling pathway;GO:0006952|defense response;GO:0006954|inflammatory response;GO:0032642|regulation of chemokine production;	GO:0005769|early endosome;GO:0016021|integral component of membrane;GO:0005886|plasma membrane;GO:0055037|recycling endosome;	GO:0019957|C-C chemokine binding;GO:0004930|G-protein coupled receptor activity;GO:0004872|receptor activity;GO:0004888|transmembrane signaling receptor activity;	K06574	FY, DARC; Duffy blood group glycoprotein
ENSG00000213089	0	0	0.0795389	0	PDCL3P5	processed_pseudogene	chr6:150827663-150828384:+	gi|114579202|ref|XP_525834.2|	649	4e-100	PREDICTED: phosducin-like protein 3 [Pan troglodytes]	gi|157674361|ref|NG_006960.1|	722	0	Homo sapiens phosducin-like 3 pseudogene 5 (PDCL3P5) on chromosome 6	Q5RB77	256	2e-101	Phosducin-like protein 3	.	.	.	.	pfam02114	Phosducin	Phosducin.	GO:0001525|angiogenesis;GO:0006915|apoptotic process;GO:0016032|viral process;	GO:0005737|cytoplasm;	.	.	.
ENSG00000125895	0.0764462	0.101348	0.0259851	0	TMEM74B	protein_coding	chr20:1180561-1185415:-	gi|694977662|ref|XP_009434933.1|	1109	1e-145	PREDICTED: transmembrane protein 74B isoform X1 [Pan troglodytes]	gi|754169982|ref|NM_018354.2|	1730	0	Homo sapiens transmembrane protein 74B (TMEM74B), transcript variant 1, mRNA	Q9NUR3	162	2e-47	Transmembrane protein 74B	.	.	.	.	pfam05111	Amelin	Ameloblastin precursor (Amelin). This family consists of several mammalian Ameloblastin precursor (Amelin) proteins. Matrix proteins of tooth enamel consist mainly of amelogenin but also of non-amelogenin proteins, which, although their volumetric percentage is low, have an important role in enamel mineralisation. One of the non-amelogenin proteins is ameloblastin, also known as amelin and sheath…	.	GO:0016021|integral component of membrane;	.	.	.
ENSG00000207171	0	0.427443	0	1.3961	SNORA51	snoRNA	chr4:168471409-168471539:+	.	.	.	.	gi|820703388|tpe|LN847681.1|	131	4e-61	TPA: Homo sapiens SNORA51L5 gene for small nucleolar RNA SNORA51L5	.	.	.	.	.	.	.	.	pfam04240	DUF422	Protein of unknown function (DUF422). Predicted to be an integral membrane protein.	.	.	.	.	.
ENSG00000118939	0.147809	0.205756	0.180873	0.320016	UCHL3	protein_coding	chr13:75549480-75606020:+	gi|795089001|ref|XP_011827394.1|	1283	3e-176	PREDICTED: ubiquitin carboxyl-terminal hydrolase isozyme L3 [Mandrillus leucophaeus]	gi|401709949|ref|NM_001270952.1|	1032	0	Homo sapiens ubiquitin C-terminal hydrolase L3 (UCHL3), transcript variant 1, mRNA	P15374	481	2e-171	Ubiquitin carboxyl-terminal hydrolase isozyme L3	.	.	.	.	pfam01088	Peptidase_C12	Ubiquitin carboxyl-terminal hydrolase, family 1.	GO:0030163|protein catabolic process;GO:0016579|protein deubiquitination;GO:0006511|ubiquitin-dependent protein catabolic process;	GO:0005737|cytoplasm;GO:0070062|extracellular exosome;GO:0005634|nucleus;	GO:0008233|peptidase activity;GO:0004843|ubiquitin-specific protease activity;GO:0043130|ubiquitin binding;	K05609	UCHL3, YUH1; ubiquitin carboxyl-terminal hydrolase L3 [EC:3.4.19.12]
ENSG00000125898	2.73095	3.0034	3.2279	2.82195	FAM110A	protein_coding	chr20:833715-857463:+	gi|694977642|ref|XP_003316847.2|	980	3e-124	PREDICTED: protein FAM110A isoform X1 [Pan troglodytes]	gi|574584464|ref|NM_001289145.1|	1856	0	Homo sapiens family with sequence similarity 110 member A (FAM110A), transcript variant 4, mRNA	Q9BQ89	193	5e-56	Protein FAM110A	.	.	.	.	pfam14160	FAM110_C	Centrosome-associated C terminus. This is the C-terminus of a family of proteins that colocalize with the centrosome/microtubule organisation centre in interphase and at the spindle poles in mitosis.	.	GO:0005737|cytoplasm;GO:0005815|microtubule organizing center;GO:0000922|spindle pole;	.	.	.
ENSG00000157131	0	0	0	0	C8A	protein_coding	chr1:56854806-56918221:+	gi|4557389|ref|NP_000553.1|	2890	0	complement component C8 alpha chain preproprotein [Homo sapiens]	gi|215272413|ref|NM_000562.2|	2356	0	Homo sapiens complement component 8 alpha subunit (C8A), mRNA	P07357	1119	0	Complement component C8 alpha chain	.	.	.	.	pfam01823	MACPF	MAC/Perforin domain. The membrane-attack complex (MAC) of the complement system forms transmembrane channels. These channels disrupt the phospholipid bilayer of target cells, leading to cell lysis and death. A number of proteins participate in the assembly of the MAC. Freshly activated C5b binds to C6 to form a C5b-6 complex, then to C7 forming the C5b-7 complex. The C5b-7 complex binds to C8, wh…	GO:0006956|complement activation;GO:0006957|complement activation, alternative pathway;GO:0006958|complement activation, classical pathway;GO:0019835|cytolysis;GO:0006955|immune response;GO:0030449|regulation of complement activation;	GO:0072562|blood microparticle;GO:0070062|extracellular exosome;GO:0005576|extracellular region;GO:0005615|extracellular space;GO:0016020|membrane;GO:0005579|membrane attack complex;	.	K03997	C8A; complement component 8 subunit alpha
ENSG00000207174	0	1.21728	0.624208	0	SNORD116-15	snoRNA	chr15:25081287-25081378:+	.	.	.	.	gi|820687960|tpe|LN847934.1|	92	1e-39	TPA: Homo sapiens SNORD116-15 gene for small nucleolar RNA SNORD116-15	.	.	.	.	.	.	.	.	pfam07617	DUF1579	Protein of unknown function (DUF1579). A family of paralogous hypothetical proteins identified in Rhodopirellula baltica that also has members in Gloeobacter violaceus, Sinorhizobium meliloti and Agrobacterium tumefaciens.	.	.	.	.	.
ENSG00000225399	0.411395	0.272703	0.652581	0.247415	AC121247.1	lincRNA	chr3:49260085-49261316:+	gi|27461185|gb|AAL83647.1|	679	7e-85	STGC3 [Homo sapiens]	gi|666670465|tpe|LK937710.1|	1232	0	TPA: Homo sapiens long non-coding RNA OTTHUMT00000345989.1 (RP11-3B7.1 gene), lincRNA	Q86U02	73.2	4e-14	Putative uncharacterized protein encoded by LINC00596	.	.	.	.	pfam13900	GVQW	Putative binding domain. This short domain is often found nested inside other longer domains. The function is not known, but the domain carries a highly conserved GVQW motif. The members are rich in proline and cysteine. This may be a binding domain.	.	GO:0016021|integral component of membrane;	.	.	.
ENSG00000274367	0.135049	0	0.137715	0	AC004233.4	lincRNA	chr16:2981175-2981591:-	gi|355756662|gb|EHH60270.1|	173	7e-23	hypothetical protein EGM_11598, partial [Macaca fascicularis]	gi|666672085|tpe|LK938182.1|	417	0	TPA: Homo sapiens long non-coding RNA OTTHUMT00000473689.1 (LA16c-380H5.6 gene), lincRNA	Q8N7I0	63.9	5e-12	Protein GVQW1	.	.	.	.	pfam13900	GVQW	Putative binding domain. This short domain is often found nested inside other longer domains. The function is not known, but the domain carries a highly conserved GVQW motif. The members are rich in proline and cysteine. This may be a binding domain.	.	.	.	.	.
ENSG00000208005	11.1044	15.7732	8.08833	14.5968	MIR503	miRNA	chrX:134546328-134546398:-	.	.	.	.	gi|262205486|ref|NR_030228.1|	71	4e-28	Homo sapiens microRNA 503 (MIR503), microRNA	.	.	.	.	.	.	.	.	pfam06532	DUF1109	Protein of unknown function (DUF1109). This family consists of several hypothetical bacterial proteins of unknown function.	.	.	.	.	.
ENSG00000067955	13.8845	12.8155	14.9235	15.5324	CBFB	protein_coding	chr16:67029116-67101058:+	gi|148679302|gb|EDL11249.1|	925	4e-113	core binding factor beta, isoform CRA_a, partial [Mus musculus]	gi|47132615|ref|NM_001755.2|	3136	0	Homo sapiens core-binding factor, beta subunit (CBFB), transcript variant 2, mRNA	Q08024	51.2	2e-07	Core-binding factor subunit beta	.	.	.	.	pfam02312	CBF_beta	Core binding factor beta subunit. Core binding factor (CBF) is a heterodimeric transcription factor essential for genetic regulation of hematopoiesis and osteogenesis. The beta subunit enhances DNA-binding ability of the alpha subunit in vitro, and has been show to have a structure related to the OB fold.	GO:0048469|cell maturation;GO:0060216|definitive hemopoiesis;GO:0030098|lymphocyte differentiation;GO:0030099|myeloid cell differentiation;GO:0001649|osteoblast differentiation;GO:0045944|positive regulation of transcription from RNA polymerase II promoter;GO:0000209|protein polyubiquitination;GO:0006357|regulation of transcription from RNA polymerase II promoter;GO:0006366|transcription from RNA…	GO:0016513|core-binding factor complex;GO:0016020|membrane;	GO:0003677|DNA binding;GO:0003713|transcription coactivator activity;GO:0003712|transcription cofactor activity;GO:0003700|transcription factor activity, sequence-specific DNA binding;	.	.
ENSG00000153721	1.48075	1.43077	1.27563	1.34286	CNKSR3	protein_coding	chr6:154387504-154510659:-	gi|686723747|ref|XP_009240667.1|	2622	0	PREDICTED: connector enhancer of kinase suppressor of ras 3 [Pongo abelii]	gi|13897085|emb|AL357075.17|	12016	0	Human DNA sequence from clone RP11-486M3 on chromosome 6, complete sequence	Q6P9H4	977	0	Connector enhancer of kinase suppressor of ras 3	.	.	.	.	pfam06663	DUF1170	Protein of unknown function (DUF1170). This family represents a conserved region of unknown function within MAGUIN, a neuronal membrane-associated guanylate kinase-interacting protein. This region is situated between the pfam00595 and pfam00169 domains. All family members also contain an N-terminal pfam00536 domain.	GO:0070373|negative regulation of ERK1 and ERK2 cascade;GO:0033137|negative regulation of peptidyl-serine phosphorylation;GO:0010765|positive regulation of sodium ion transport;	GO:0005737|cytoplasm;GO:0016020|membrane;	.	.	.
ENSG00000112096	20.954	11.8125	20.926	13.2908	SOD2	protein_coding	chr6:159669057-159762529:-	gi|106322|pir||B34087	3263	0	hypothetical protein (L1H 3' region) - human	gi|15020718|emb|AL135914.25|	13587	0	Human DNA sequence from clone RP1-56L9 on chromosome 6, complete sequence	O00370	60.1	6e-07	LINE-1 retrotransposable element ORF2 protein	CT294	230	2e-66	COG0605	pfam02994	Transposase_22	L1 transposable element.	.	GO:0005759|mitochondrial matrix;	GO:0030145|manganese ion binding;GO:0004784|superoxide dismutase activity;	K04564	SOD2; superoxide dismutase, Fe-Mn family [EC:1.15.1.1]
ENSG00000145476	3.07791	2.84914	3.29092	2.88435	CYP4V2	protein_coding	chr4:186191520-186213456:+	gi|187960086|ref|NP_997235.3|	2537	0	cytochrome P450 4V2 [Homo sapiens]	gi|34367894|emb|BX648730.1|	7890	0	Homo sapiens mRNA; cDNA DKFZp451K0110 (from clone DKFZp451K0110)	Q6ZWL3	269	2e-75	Cytochrome P450 4V2	BH0579	177	1e-47	COG2124	pfam00067	p450	Cytochrome P450. Cytochrome P450s are haem-thiolate proteins involved in the oxidative degradation of various compounds. They are particularly well known for their role in the degradation of environmental toxins and mutagens. They can be divided into 4 classes, according to the method by which electrons from NAD(P)H are delivered to the catalytic site. Sequence conservation is relatively low with…	GO:0010430|fatty acid omega-oxidation;GO:0050896|response to stimulus;GO:0001523|retinoid metabolic process;GO:0016125|sterol metabolic process;GO:0007601|visual perception;	GO:0005789|endoplasmic reticulum membrane;GO:0016021|integral component of membrane;	GO:0020037|heme binding;GO:0005506|iron ion binding;GO:0004497|monooxygenase activity;GO:0016705|oxidoreductase activity, acting on paired donors, with incorporation or reduction of molecular oxygen;	K07427	CYP4V; cytochrome P450, family 4, subfamily V
ENSG00000223599	0.0430217	0.128331	0	0.139717	AL513523.1	processed_pseudogene	chr1:153852106-153853414:-	gi|55732687|emb|CAH93042.1|	543	5e-126	hypothetical protein [Pongo abelii]	gi|302699260|ref|NG_006959.2|	1309	0	Homo sapiens adipose differentiation-related protein pseudogene (LOC645965) on chromosome 1	Q99541	270	2e-93	Perilipin-2	.	.	.	.	pfam03036	Perilipin	Perilipin family. The perilipin family includes lipid droplet-associated protein (perilipin) and adipose differentiation-related protein (adipophilin).	GO:0019915|lipid storage;GO:0015909|long-chain fatty acid transport;GO:0042493|response to drug;GO:0014070|response to organic cyclic compound;	GO:0005829|cytosol;GO:0005783|endoplasmic reticulum;GO:0005576|extracellular region;GO:0043231|intracellular membrane-bounded organelle;GO:0005811|lipid particle;GO:0005634|nucleus;GO:0005886|plasma membrane;	.	K17284	PLIN2, ADRP; perilipin-2
ENSG00000223598	0.0660204	0.196934	0.201971	0	AL138733.1	antisense_RNA	chr6:151088103-151228447:-	gi|119568144|gb|EAW47759.1|	442	7e-52	hCG2044926 [Homo sapiens]	gi|551860670|tpe|HG499803.1|	853	0	TPA: Homo sapiens long non-coding RNA OTTHUMT00000042710.1 (RP1-292B18.4 gene), antisense	.	.	.	.	.	.	.	.	pfam13900	GVQW	Putative binding domain. This short domain is often found nested inside other longer domains. The function is not known, but the domain carries a highly conserved GVQW motif. The members are rich in proline and cysteine. This may be a binding domain.	.	.	.	.	.
ENSG00000208009	0	0	0	0	MIR130A	miRNA	chr11:57641198-57641286:+	.	.	.	.	gi|262205274|ref|NR_029673.1|	89	6e-38	Homo sapiens microRNA 130a (MIR130A), microRNA	.	.	.	.	.	.	.	.	pfam00757	Furin-like	Furin-like cysteine rich region.	.	.	.	.	.
ENSG00000103723	0	0	0	0.00687605	AP3B2	protein_coding	chr15:82659281-82709914:-	gi|511772996|ref|NP_001265441.1|	4998	0	AP-3 complex subunit beta-2 isoform 1 [Homo sapiens]	gi|511772992|ref|NM_004644.4|	3730	0	Homo sapiens adaptor related protein complex 3 beta 2 subunit (AP3B2), transcript variant 2, mRNA	Q13367	160	2e-43	AP-3 complex subunit beta-2	SPAC23H3.06	311	5e-90	COG5096	pfam01602	Adaptin_N	Adaptin N terminal region. This family consists of the N terminal region of various alpha, beta and gamma subunits of the AP-1, AP-2 and AP-3 adaptor protein complexes. The adaptor protein (AP) complexes are involved in the formation of clathrin-coated pits and vesicles. The N-terminal region of the various adaptor proteins (APs) is constant by comparison to the C-terminal which is variable withi…	GO:0008089|anterograde axon cargo transport;GO:0048490|anterograde synaptic vesicle transport;GO:0006886|intracellular protein transport;GO:0016192|vesicle-mediated transport;	GO:0030123|AP-3 adaptor complex;GO:1904115|axon cytoplasm;GO:0030131|clathrin adaptor complex;GO:0030665|clathrin-coated vesicle membrane;GO:0005737|cytoplasm;GO:0005794|Golgi apparatus;GO:0005654|nucleoplasm;GO:0005802|trans-Golgi network;	.	K12397	AP3B; AP-3 complex subunit beta
ENSG00000115841	0.55386	0.373362	0.641376	0.59957	RMDN2	protein_coding	chr2:37923187-38067142:+	gi|613410212|ref|NP_653314.3|	2840	0	regulator of microtubule dynamics protein 2 isoform 1 [Homo sapiens]	gi|21754719|dbj|AK095462.1|	2067	0	Homo sapiens cDNA FLJ38143 fis, clone D9OST2003137, weakly similar to Homo sapiens mRNA for TCPTP-interacting protein (ptpip5 gene)	Q96LZ7	301	8e-100	Regulator of microtubule dynamics protein 2	.	.	.	.	pfam13900	GVQW	Putative binding domain. This short domain is often found nested inside other longer domains. The function is not known, but the domain carries a highly conserved GVQW motif. The members are rich in proline and cysteine. This may be a binding domain.	.	GO:0005737|cytoplasm;GO:0016021|integral component of membrane;GO:0005874|microtubule;GO:0000922|spindle pole;	.	.	.
ENSG00000115840	5.28399	4.90728	4.97724	5.36626	SLC25A12	protein_coding	chr2:171784370-171999859:-	gi|410035880|ref|XP_003949966.1|	3431	0	PREDICTED: calcium-binding mitochondrial carrier protein Aralar1 isoform X1 [Pan troglodytes]	gi|383792160|ref|NM_003705.4|	2979	0	Homo sapiens solute carrier family 25 member 12 (SLC25A12), transcript variant 1, mRNA	O75746	219	1e-65	Calcium-binding mitochondrial carrier protein Aralar1	.	.	.	.	pfam00153	Mito_carr	Mitochondrial carrier protein.	GO:0015810|aspartate transport;GO:0006754|ATP biosynthetic process;GO:0045333|cellular respiration;GO:0015813|L-glutamate transport;GO:0043490|malate-aspartate shuttle;GO:0051592|response to calcium ion;	GO:0016021|integral component of membrane;GO:0005743|mitochondrial inner membrane;GO:0005739|mitochondrion;	GO:0005509|calcium ion binding;GO:0015183|L-aspartate transmembrane transporter activity;GO:0005313|L-glutamate transmembrane transporter activity;	K15105	SLC25A12_13, AGC; solute carrier family 25 (mitochondrial aspartate/glutamate transporter), member 12/13
ENSG00000115844	0.511958	0.358217	0.560736	0.472105	DLX2	protein_coding	chr2:172099439-172102900:-	gi|397507666|ref|XP_003824309.1|	1166	2e-162	PREDICTED: homeobox protein DLX-2 [Pan paniscus]	gi|426337705|ref|XM_004032791.1|	2401	0	PREDICTED: Gorilla gorilla gorilla distal-less homeobox 2 (DLX2), mRNA	Q07687	455	6e-152	Homeobox protein DLX-2	.	.	.	.	pfam12413	DLL_N	Homeobox protein distal-less-like N terminal. This domain family is found in eukaryotes, and is approximately 80 amino acids in length. The family is found in association with pfam00046. This family is the N terminal of a homeobox protein involved in embryonic development and adult neural regeneration.	GO:0007420|brain development;GO:0048755|branching morphogenesis of a nerve;GO:0051216|cartilage development;GO:0021893|cerebral cortex GABAergic interneuron fate commitment;GO:0048701|embryonic cranial skeleton morphogenesis;GO:0021766|hippocampus development;GO:0045746|negative regulation of Notch signaling pathway;GO:0048715|negative regulation of oligodendrocyte differentiation;GO:0000122|nega…	GO:0005634|nucleus;	GO:0003682|chromatin binding;GO:0000977|RNA polymerase II regulatory region sequence-specific DNA binding;GO:0003727|single-stranded RNA binding;GO:0003700|transcription factor activity, sequence-specific DNA binding;GO:0001228|transcriptional activator activity, RNA polymerase II transcription regulatory region sequence-specific binding;	K18488	DLX2; homeobox protein DLX2
ENSG00000140406	3.31267	3.6521	3.04619	4.10195	TLNRD1	protein_coding	chr15:81000944-81005788:+	gi|817303774|ref|XP_012322366.1|	1749	0	PREDICTED: mesoderm development candidate 1 [Aotus nancymaae]	gi|20800367|gb|AC068870.17|	4845	0	Homo sapiens chromosome , clone RP11-775C24, complete sequence	Q9H1K6	664	0	Mesoderm development candidate 1	.	.	.	.	pfam15498	Dendrin	Nephrin and CD2AP-binding protein, Dendrin. Dendrin is a family of eukaryotic proteins found in the podocytes of the kidneys. Dendrin, originally identified in telencephalic dendrites, is a constituent of the slit diaphragm, SD, complex of podocytes, where it directly binds to nephrin and CD2AP. Kidney podocytes and their slit diaphragms (SDs) form the final barrier to urinary protein loss. SD pr…	.	.	.	.	.
ENSG00000140400	6.75144	8.52603	7.31816	8.20221	MAN2C1	protein_coding	chr15:75355207-75368630:-	gi|374532775|ref|NP_001243423.1|	4987	0	alpha-mannosidase 2C1 isoform 2 [Homo sapiens]	gi|60219728|emb|CR936817.1|	4732	0	Homo sapiens mRNA; cDNA DKFZp686E23167 (from clone DKFZp686E23167)	Q9NTJ4	214	5e-62	Alpha-mannosidase 2C1	SPAC513.05	590	0	COG0383	pfam01074	Glyco_hydro_38	Glycosyl hydrolases family 38 N-terminal domain. Glycosyl hydrolases are key enzymes of carbohydrate metabolizm.	GO:0006013|mannose metabolic process;GO:0009313|oligosaccharide catabolic process;GO:0006517|protein deglycosylation;	GO:0005829|cytosol;GO:0005773|vacuole;	GO:0004559|alpha-mannosidase activity;GO:0030246|carbohydrate binding;GO:0008270|zinc ion binding;	K01191	E3.2.1.24; alpha-mannosidase [EC:3.2.1.24]
ENSG00000140403	0.0683543	0.0339827	0.0697037	0.0277483	DNAJA4	protein_coding	chr15:78264086-78282196:+	gi|194328758|ref|NP_061072.3|	1973	0	dnaJ homolog subfamily A member 4 isoform 1 [Homo sapiens]	gi|194328757|ref|NM_018602.3|	3186	0	Homo sapiens DnaJ heat shock protein family (Hsp40) member A4 (DNAJA4), transcript variant 1, mRNA	Q8WW22	223	7e-63	DnaJ homolog subfamily A member 4	YNL064c	287	9e-86	COG0484	pfam00226	DnaJ	DnaJ domain. DnaJ domains (J-domains) are associated with hsp70 heat-shock system and it is thought that this domain mediates the interaction. DnaJ-domain is therefore part of a chaperone (protein folding) system. The T-antigens, although not in Prosite are confirmed as DnaJ containing domains from literature.	GO:0090084|negative regulation of inclusion body assembly;GO:0042026|protein refolding;GO:0009408|response to heat;	GO:0005829|cytosol;GO:0016020|membrane;	GO:0005524|ATP binding;GO:0051087|chaperone binding;GO:0046872|metal ion binding;GO:0051082|unfolded protein binding;	K09505	DNAJA4; DnaJ homolog subfamily A member 4
ENSG00000214050	0.0283562	0	0.014458	0.0153482	FBXO16	protein_coding	chr8:28348287-28490318:-	gi|675795860|ref|XP_008954469.1|	1951	0	PREDICTED: zinc finger protein 395 isoform X1 [Pan paniscus]	gi|21758218|dbj|AK098243.1|	2974	0	Homo sapiens cDNA FLJ40924 fis, clone UTERU2006429, highly similar to Zinc finger protein 395	Q8IX29	288	3e-96	F-box only protein 16	.	.	.	.	pfam12937	F-box-like	F-box-like. This is an F-box-like family.	GO:0006357|regulation of transcription from RNA polymerase II promoter;GO:0006355|regulation of transcription, DNA-templated;GO:0006351|transcription, DNA-templated;	GO:0005737|cytoplasm;GO:0005634|nucleus;	GO:0003677|DNA binding;GO:0001158|enhancer sequence-specific DNA binding;GO:0046872|metal ion binding;GO:0000978|RNA polymerase II core promoter proximal region sequence-specific DNA binding;	K10299	FBXO16; F-box protein 16
ENSG00000204930	0	0	0	0.0154689	FAM221B	protein_coding	chr9:35816391-35828747:-	gi|767954873|ref|XP_005251513.2|	1923	0	PREDICTED: protein FAM221B isoform X1 [Homo sapiens]	gi|34367866|emb|BX648702.1|	3754	0	Homo sapiens mRNA; cDNA DKFZp686K0839 (from clone DKFZp686K0839)	A6H8Z2	569	0	Protein FAM221B	.	.	.	.	pfam13900	GVQW	Putative binding domain. This short domain is often found nested inside other longer domains. The function is not known, but the domain carries a highly conserved GVQW motif. The members are rich in proline and cysteine. This may be a binding domain.	.	.	.	.	.
ENSG00000274400	0	0	0	0	AC015967.1	lincRNA	chr18:35144942-35145417:+	.	.	.	.	gi|666671555|tpe|LK938029.1|	476	0	TPA: Homo sapiens long non-coding RNA OTTHUMT00000473308.1 (RP11-294N21.3 gene), lincRNA	.	.	.	.	.	.	.	.	pfam04633	Herpes_BMRF2	Herpesvirus BMRF2 protein.	.	.	.	.	.
ENSG00000244171	0	0	0.0444827	0.141665	PBX2P1	processed_pseudogene	chr3:143176327-143177617:+	gi|45709954|gb|AAH67737.1|	1695	0	Unknown (protein for IMAGE:5298595), partial [Homo sapiens]	gi|169646882|ref|NG_002434.3|	1291	0	Homo sapiens pre-B-cell leukemia homeobox 2 pseudogene 1 (PBX2P1) on chromosome 3	P40425	639	0	Pre-B-cell leukemia transcription factor 2	.	.	.	.	pfam03792	PBC	PBC domain. The PBC domain is a member of the TALE (three-amino-acid loop extension) superclass of homeodomain proteins.	GO:0030326|embryonic limb morphogenesis;GO:0045944|positive regulation of transcription from RNA polymerase II promoter;GO:0009954|proximal/distal pattern formation;GO:0006351|transcription, DNA-templated;	GO:0005634|nucleus;GO:0005667|transcription factor complex;	GO:0003682|chromatin binding;GO:0043565|sequence-specific DNA binding;GO:0003700|transcription factor activity, sequence-specific DNA binding;GO:0008134|transcription factor binding;	K15609	PBX2; pre-B-cell leukemia transcription factor 2
ENSG00000204933	0	0.0598877	0	0	CD177P1	unprocessed_pseudogene	chr19:43372742-43379123:-	gi|686759246|ref|XP_009230964.1|	1263	2e-170	PREDICTED: CD177 antigen isoform X2 [Pongo abelii]	gi|619534194|ref|NM_020406.3|	833	0	Homo sapiens CD177 molecule (CD177), mRNA	Q8N6Q3	480	1e-167	CD177 antigen	.	.	.	.	pfam00021	UPAR_LY6	u-PAR/Ly-6 domain. This extracellular disulphide bond rich domain is related to pfam00087.	GO:0007596|blood coagulation;GO:0050900|leukocyte migration;	GO:0031225|anchored component of membrane;GO:0070062|extracellular exosome;GO:0005886|plasma membrane;	.	K06552	CD177, PRV1; CD177 antigen
ENSG00000244176	0.132196	0.131444	0	0	AP003733.1	processed_pseudogene	chr11:62011751-62012602:-	gi|355749380|gb|EHH53779.1|	371	4e-48	hypothetical protein EGM_14476 [Macaca fascicularis]	gi|224494761|ref|NG_010329.1|	852	0	Homo sapiens ribosomal protein S2 pseudogene 37 (RPS2P37) on chromosome 11	P15880	124	9e-32	40S ribosomal protein S2	SPCC576.08c	105	1e-25	COG0098	pfam03719	Ribosomal_S5_C	Ribosomal protein S5, C-terminal domain.	GO:0000184|nuclear-transcribed mRNA catabolic process, nonsense-mediated decay;GO:0051347|positive regulation of transferase activity;GO:0006364|rRNA processing;GO:0006614|SRP-dependent cotranslational protein targeting to membrane;GO:0006412|translation;GO:0006413|translational initiation;GO:0019083|viral transcription;	GO:0005913|cell-cell adherens junction;GO:0005737|cytoplasm;GO:0005829|cytosol;GO:0022627|cytosolic small ribosomal subunit;GO:0070062|extracellular exosome;GO:0005925|focal adhesion;GO:0016020|membrane;GO:0005654|nucleoplasm;GO:0005634|nucleus;	GO:0098641|cadherin binding involved in cell-cell adhesion;GO:0019899|enzyme binding;GO:0017134|fibroblast growth factor binding;GO:0003729|mRNA binding;GO:0044822|poly(A) RNA binding;GO:0003735|structural constituent of ribosome;	K02981	RP-S2e, RPS2; small subunit ribosomal protein S2e
ENSG00000204934	0.61603	0.782671	0.593291	0.778016	ATP6V0E2-AS1	antisense_RNA	chr7:149867697-149880610:-	gi|51105838|gb|EAL24438.1|	519	8e-58	hypothetical gene LOC155065 [Homo sapiens]	gi|666688087|tpe|HG500727.2|	2973	0	TPA: Homo sapiens long non-coding RNA OTTHUMT00000350180.1 (RP4-751H13.6 gene), antisense	.	.	.	.	.	.	.	.	pfam05518	Totivirus_coat	Totivirus coat protein.	.	.	.	.	.
ENSG00000272430	0.102206	0	0	0	AL356056.3	lincRNA	chr10:46632387-46635472:+	gi|795156807|ref|XP_011839715.1|	315	3e-34	PREDICTED: GTP-binding protein Rheb isoform X2 [Mandrillus leucophaeus]	gi|551868184|tpe|HG502860.1|	551	0	TPA: Homo sapiens long non-coding RNA OTTHUMT00000471245.1 (RP11-38L15.8 gene), lincRNA	Q15382	71.2	4e-14	GTP-binding protein Rheb	.	.	.	.	pfam00071	Ras	Ras family. Includes sub-families Ras, Rab, Rac, Ral, Ran, Rap Ypt1 and more. Shares P-loop motif with GTP_EFTU, arf and myosin_head. See pfam00009 pfam00025, pfam00063. As regards Rab GTPases, these are important regulators of vesicle formation, motility and fusion. They share a fold in common with all Ras GTPases: this is a six-stranded beta-sheet surrounded by five alpha-helices.	GO:0007050|cell cycle arrest;GO:0016236|macroautophagy;GO:0048714|positive regulation of oligodendrocyte differentiation;GO:0032008|positive regulation of TOR signaling;GO:2000074|regulation of type B pancreatic cell development;GO:0007165|signal transduction;GO:0007264|small GTPase mediated signal transduction;	GO:0005829|cytosol;GO:0005789|endoplasmic reticulum membrane;GO:0070062|extracellular exosome;GO:0000139|Golgi membrane;GO:0005765|lysosomal membrane;GO:0016020|membrane;GO:0005681|spliceosomal complex;	GO:0005525|GTP binding;GO:0003924|GTPase activity;GO:0046872|metal ion binding;	K07208	RHEB; Ras homolog enriched in brain
ENSG00000220201	0.115828	0.253371	0.212606	0.100309	ZGLP1	protein_coding	chr19:10304803-10309880:-	gi|157266269|ref|NP_001096637.1|	1400	0	GATA-type zinc finger protein 1 [Homo sapiens]	gi|21756408|dbj|AK096830.1|	2299	0	Homo sapiens cDNA FLJ39511 fis, clone PROST2018583	P0C6A0	459	2e-161	GATA-type zinc finger protein 1	ECU08g1400	49.3	2e-06	COG5641	pfam00320	GATA	GATA zinc finger. This domain uses four cysteine residues to coordinate a zinc ion. This domain binds to DNA. Two GATA zinc fingers are found in the GATA transcription factors. However there are several proteins which only contains a single copy of the domain.	GO:0030154|cell differentiation;GO:0007275|multicellular organismal development;GO:0000122|negative regulation of transcription from RNA polymerase II promoter;GO:0048599|oocyte development;GO:0007283|spermatogenesis;	GO:0005634|nucleus;GO:0005667|transcription factor complex;	GO:0003682|chromatin binding;GO:0000977|RNA polymerase II regulatory region sequence-specific DNA binding;GO:0001085|RNA polymerase II transcription factor binding;GO:0001228|transcriptional activator activity, RNA polymerase II transcription regulatory region sequence-specific binding;GO:0008270|zinc ion binding;	.	.
ENSG00000198336	0.0344226	0	0	0	MYL4	protein_coding	chr17:47200446-47223679:+	gi|795658457|ref|XP_011741950.1|	890	2e-117	PREDICTED: myosin light chain 4 isoform X1 [Macaca nemestrina]	gi|50845427|ref|NM_001002841.1|	907	0	Homo sapiens myosin light chain 4 (MYL4), transcript variant 1, mRNA	P12829	210	3e-66	Myosin light chain 4	SPAP8A3.08	102	3e-25	COG5126	pfam13499	EF-hand_7	EF-hand domain pair.	GO:0060048|cardiac muscle contraction;GO:0030049|muscle filament sliding;GO:0032781|positive regulation of ATPase activity;GO:0002026|regulation of the force of heart contraction;	GO:0031672|A band;GO:0005829|cytosol;GO:0016459|myosin complex;	GO:0051015|actin filament binding;GO:0003785|actin monomer binding;GO:0005509|calcium ion binding;GO:0032038|myosin II heavy chain binding;	K12750	MYL4; myosin light chain 4
ENSG00000156261	57.4953	60.1682	55.7598	55.0693	CCT8	protein_coding	chr21:29055805-29073797:-	gi|48762932|ref|NP_006576.2|	2664	0	T-complex protein 1 subunit theta isoform 1 [Homo sapiens]	gi|544711019|ref|NM_006585.3|	2005	0	Homo sapiens chaperonin containing TCP1 subunit 8 (CCT8), transcript variant 1, mRNA	Q4R5J0	172	6e-49	T-complex protein 1 subunit theta	.	.	.	.	pfam00118	Cpn60_TCP1	TCP-1/cpn60 chaperonin family. This family includes members from the HSP60 chaperone family and the TCP-1 (T-complex protein) family.	GO:0006457|protein folding;	GO:0005832|chaperonin-containing T-complex;GO:0005929|cilium;GO:0005815|microtubule organizing center;	GO:0005524|ATP binding;	K09500	CCT8; T-complex protein 1 subunit theta
ENSG00000204936	0.450343	0.514948	0.505157	0.633763	CD177	protein_coding	chr19:43353659-43363172:+	gi|110735433|ref|NP_065139.2|	2015	0	CD177 antigen precursor [Homo sapiens]	gi|619534194|ref|NM_020406.3|	2222	0	Homo sapiens CD177 molecule (CD177), mRNA	Q8N6Q3	230	3e-72	CD177 antigen	.	.	.	.	pfam00021	UPAR_LY6	u-PAR/Ly-6 domain. This extracellular disulphide bond rich domain is related to pfam00087.	GO:0007596|blood coagulation;GO:0050900|leukocyte migration;	GO:0031225|anchored component of membrane;GO:0070062|extracellular exosome;GO:0005886|plasma membrane;	.	K06552	CD177, PRV1; CD177 antigen
ENSG00000156265	1.4777	1.68097	1.85166	2.12835	MAP3K7CL	protein_coding	chr21:29077471-29175889:+	gi|9910146|ref|NP_064537.1|	1202	3e-159	MAP3K7 C-terminal-like protein isoform 1 [Homo sapiens]	gi|557786197|ref|NM_001286617.1|	2093	0	Homo sapiens MAP3K7 C-terminal like (MAP3K7CL), transcript variant 3, mRNA	P57077	244	3e-75	MAP3K7 C-terminal-like protein	.	.	.	.	pfam13900	GVQW	Putative binding domain. This short domain is often found nested inside other longer domains. The function is not known, but the domain carries a highly conserved GVQW motif. The members are rich in proline and cysteine. This may be a binding domain.	.	GO:0005829|cytosol;GO:0005634|nucleus;	.	.	.
ENSG00000156269	0.0416997	0	0	0	NAA11	protein_coding	chr4:79225694-79326050:-	gi|51593357|gb|AAH80651.1|	1415	0	ARD1B protein, partial [Homo sapiens]	gi|39645306|gb|BC063623.1|	1961	0	Homo sapiens ARD1 homolog B (S. cerevisiae), mRNA (cDNA clone IMAGE:3922934), partial cds	Q9BSU3	207	3e-63	N-alpha-acetyltransferase 11	SPAC15E1.08	52	3e-07	COG0456	pfam00583	Acetyltransf_1	Acetyltransferase (GNAT) family. This family contains proteins with N-acetyltransferase functions such as Elp3-related proteins.	GO:0006475|internal protein amino acid acetylation;GO:0018002|N-terminal peptidyl-glutamic acid acetylation;GO:0017198|N-terminal peptidyl-serine acetylation;GO:0006474|N-terminal protein amino acid acetylation;	GO:0022626|cytosolic ribosome;GO:0031415|NatA complex;GO:0005634|nucleus;	GO:0004596|peptide alpha-N-acetyltransferase activity;GO:1990190|peptide-glutamate-N-acetyltransferase activity;GO:1990189|peptide-serine-N-acetyltransferase activity;	K00670	E2.3.1.88; peptide alpha-N-acetyltransferase [EC:2.3.1.88]
ENSG00000243636	0	0	0	0	AL445493.2	lincRNA	chr1:207179296-207184062:+	gi|119613907|gb|EAW93501.1|	1040	2e-137	complement component 4 binding protein, alpha, isoform CRA_b [Homo sapiens]	gi|551899051|tpe|HG493121.1|	945	0	TPA: Homo sapiens long non-coding RNA OTTHUMT00000088206.1 (RP11-164O23.7 gene), lincRNA	P04003	242	4e-73	C4b-binding protein alpha chain	.	.	.	.	pfam00084	Sushi	Sushi domain (SCR repeat).	GO:0006958|complement activation, classical pathway;GO:0045087|innate immune response;GO:0045959|negative regulation of complement activation, classical pathway;GO:0045732|positive regulation of protein catabolic process;GO:0030449|regulation of complement activation;GO:1903027|regulation of opsonization;	GO:0072562|blood microparticle;GO:0005576|extracellular region;GO:0005615|extracellular space;GO:0044216|other organism cell;GO:0005886|plasma membrane;	GO:0044822|poly(A) RNA binding;	K04002	C4BPA; complement component 4 binding protein, alpha
ENSG00000187713	16.6016	19.3123	17.5933	16.0532	TMEM203	protein_coding	chr9:137204082-137205638:-	gi|33328312|gb|AAQ09606.1|	640	5e-78	HBeAg-binding protein 1 [Homo sapiens]	gi|308210788|ref|NG_027801.1|	1557	0	Homo sapiens taperin (TPRN), RefSeqGene on chromosome 9	Q969S6	226	4e-70	Transmembrane protein 203	.	.	.	.	pfam10269	Tmemb_185A	Transmembrane Fragile-X-F protein. This is a family of conserved transmembrane proteins that appear in humans to be expressed from a region upstream of the FragileXF site and to be intimately linked with the Fragile-X syndrome. Absence of TMEM185A does not necessarily lead to developmental delay, but might in combination with other, yet unknown, factors. Otherwise, the lack of the TMEM185A protei…	GO:0006874|cellular calcium ion homeostasis;GO:0007283|spermatogenesis;	GO:0005783|endoplasmic reticulum;GO:0005789|endoplasmic reticulum membrane;GO:0016021|integral component of membrane;	.	.	.
ENSG00000181061	12.9441	14.3748	15.4282	16.4509	HIGD1A	protein_coding	chr3:42784298-42804531:-	gi|153085461|ref|NP_001093138.1|	561	9e-71	HIG1 domain family member 1A, mitochondrial isoform a [Homo sapiens]	gi|153085462|ref|NM_014056.3|	1373	0	Homo sapiens HIG1 hypoxia inducible domain family member 1A (HIGD1A), transcript variant 3, mRNA	Q5NVQ1	112	6e-29	HIG1 domain family member 1A, mitochondrial	.	.	.	.	pfam04588	HIG_1_N	Hypoxia induced protein conserved region. This family is found in proteins thought to be involved in the response to hypoxia. Family members mostly come from diverse eukaryotic organisms however eubacterial members have been identified. This region is found at the N-terminus of the member proteins which are predicted to be transmembrane.	GO:0042149|cellular response to glucose starvation;GO:0071456|cellular response to hypoxia;GO:0090201|negative regulation of release of cytochrome c from mitochondria;GO:0055114|oxidation-reduction process;GO:0071902|positive regulation of protein serine/threonine kinase activity;	GO:0016021|integral component of membrane;GO:0005743|mitochondrial inner membrane;GO:0005634|nucleus;GO:0070469|respiratory chain;	.	.	.
ENSG00000108848	19.5111	19.5237	18.6562	18.9149	LUC7L3	protein_coding	chr17:50719544-50756213:+	gi|926717433|ref|XP_005693714.2|	1320	2e-171	PREDICTED: luc7-like protein 3 isoform X3 [Capra hircus]	gi|426347569|ref|XM_004041374.1|	6734	0	PREDICTED: Gorilla gorilla gorilla LUC7-like 3 (S. cerevisiae) (LUC7L3), mRNA	Q3SX41	240	2e-74	Luc7-like protein 3	SPCC16A11.13	116	1e-26	COG5200	pfam03194	LUC7	LUC7 N_terminus. This family contains the N terminal region of several LUC7 protein homologues and only contains eukaryotic proteins. LUC7 has been shown to be a U1 snRNA associated protein with a role in splice site recognition. The family also contains human and mouse LUC7 like (LUC7L) proteins and human cisplatin resistance-associated overexpressed protein (CROP).	GO:0006376|mRNA splice site selection;GO:0008380|RNA splicing;	GO:0016607|nuclear speck;GO:0005634|nucleus;GO:0005685|U1 snRNP;	GO:0003677|DNA binding;GO:0003729|mRNA binding;	.	.
ENSG00000213708	0.100833	0	0	0	SLC16A14P1	unprocessed_pseudogene	chr8:106215763-106217218:+	gi|119612307|gb|EAW91901.1|	1279	3e-173	hCG1639867 [Homo sapiens]	gi|959683629|ref|NG_022428.2|	920	0	Homo sapiens solute carrier family 16 member 14 pseudogene 1 (SLC16A14P1) on chromosome 8	Q7RTX9	444	6e-153	Monocarboxylate transporter 14	.	.	.	.	pfam07690	MFS_1	Major Facilitator Superfamily.	.	GO:0016021|integral component of membrane;GO:0005886|plasma membrane;	GO:0008028|monocarboxylic acid transmembrane transporter activity;GO:0015293|symporter activity;	K08190	SLC16A14; MFS transporter, MCP family, solute carrier family 16 (monocarboxylic acid transporters), member 14
ENSG00000148180	9.58865	8.49733	8.83975	7.51387	GSN	protein_coding	chr9:121207794-121332843:+	gi|635071543|ref|XP_007966396.1|	4127	0	PREDICTED: gelsolin isoform X1 [Chlorocebus sabaeus]	gi|257743458|ref|NG_012872.1|	5655	0	Homo sapiens gelsolin (GSN), RefSeqGene on chromosome 9	P06396	414	1e-137	Gelsolin	.	.	.	.	pfam13900	GVQW	Putative binding domain. This short domain is often found nested inside other longer domains. The function is not known, but the domain carries a highly conserved GVQW motif. The members are rich in proline and cysteine. This may be a binding domain.	GO:0010468|regulation of gene expression;	GO:0005634|nucleus;	GO:0051213|dioxygenase activity;GO:0071558|histone demethylase activity (H3-K27 specific);GO:0046872|metal ion binding;	K05768	GSN; gelsolin
ENSG00000108840	9.33662	8.04128	8.2771	7.71441	HDAC5	protein_coding	chr17:44076746-44123702:-	gi|530411256|ref|XP_005256962.1|	4359	0	PREDICTED: histone deacetylase 5 isoform X3 [Homo sapiens]	gi|62750348|ref|NM_001015053.1|	5319	0	Homo sapiens histone deacetylase 5 (HDAC5), transcript variant 3, mRNA	Q5R902	241	1e-70	Histone deacetylase 5	SPBC800.03	239	5e-65	COG0123	pfam00850	Hist_deacetyl	Histone deacetylase domain. Histones can be reversibly acetylated on several lysine residues. Regulation of transcription is caused in part by this mechanism. Histone deacetylases catalyse the removal of the acetyl group. Histone deacetylases are related to other proteins.	GO:0040029|regulation of gene expression, epigenetic;GO:0010830|regulation of myotube differentiation;GO:0006355|regulation of transcription, DNA-templated;GO:0006351|transcription, DNA-templated;	GO:0005737|cytoplasm;GO:0000118|histone deacetylase complex;GO:0005634|nucleus;	GO:0046872|metal ion binding;GO:0032041|NAD-dependent histone deacetylase activity (H3-K14 specific);	K11406	HDAC4_5; histone deacetylase 4/5 [EC:3.5.1.98]
ENSG00000213700	1.54713	3.58942	1.8932	2.12143	RPL17P50	processed_pseudogene	chr10:73005833-73006595:-	gi|119598277|gb|EAW77871.1|	516	4e-63	hCG2004593 [Homo sapiens]	gi|694940453|ref|XR_170056.2|	508	0	PREDICTED: Pan troglodytes 60S ribosomal protein L17-like (LOC450890), misc_RNA	P18621	104	2e-26	60S ribosomal protein L17	SPCC364.03	122	1e-33	COG0091	pfam00237	Ribosomal_L22	Ribosomal protein L22p/L17e. This family includes L22 from prokaryotes and chloroplasts and L17 from eukaryotes.	GO:0000184|nuclear-transcribed mRNA catabolic process, nonsense-mediated decay;GO:0006364|rRNA processing;GO:0006614|SRP-dependent cotranslational protein targeting to membrane;GO:0006412|translation;GO:0006413|translational initiation;GO:0019083|viral transcription;	GO:0005829|cytosol;GO:0022625|cytosolic large ribosomal subunit;GO:0005634|nucleus;	GO:0044822|poly(A) RNA binding;GO:0003735|structural constituent of ribosome;	K02880	RP-L17e, RPL17; large subunit ribosomal protein L17e
ENSG00000213707	7.50205	6.06695	5.50811	6.60524	HMGB1P10	processed_pseudogene	chr22:26560526-26561088:+	gi|752387259|ref|XP_011217426.1|	753	2e-98	PREDICTED: high mobility group protein B1 [Ailuropoda melanoleuca]	gi|209969714|ref|NG_008794.1|	563	0	Homo sapiens high mobility group box 1 pseudogene 10 (HMGB1P10) on chromosome 22	P63159	290	2e-98	High mobility group protein B1	YBR089c-a	61.6	7e-12	COG5648	pfam09011	HMG_box_2	HMG-box domain. This short 71 residue domain is an HMG-box domain. HMG-box domains mediate re-modelling of chromatin-structure. Mammalian HMG-box proteins are of two types: those that are non-sequence-specific DNA-binding proteins with two HMG-box domains and a long highly acidic C-tail; and a diverse group of sequence-specific transcription factor-proteins with either a single HMG-box or up to s…	GO:0031532|actin cytoskeleton reorganization;GO:0002250|adaptive immune response;GO:0043277|apoptotic cell clearance;GO:0006914|autophagy;GO:0000902|cell morphogenesis;GO:0071347|cellular response to interleukin-1;GO:0006935|chemotaxis;GO:0007623|circadian rhythm;GO:0032392|DNA geometric change;GO:0006310|DNA recombination;GO:0006281|DNA repair;GO:0050930|induction of positive chemotaxis;GO:00069…	GO:0005694|chromosome;GO:0005737|cytoplasm;GO:0005793|endoplasmic reticulum-Golgi intermediate compartment;GO:0005768|endosome;GO:0005615|extracellular space;GO:0005634|nucleus;GO:0005886|plasma membrane;	GO:0008097|5S rRNA binding;GO:0003681|bent DNA binding;GO:0000405|bubble DNA binding;GO:0000402|crossed form four-way junction DNA binding;GO:0005125|cytokine activity;GO:0008301|DNA binding, bending;GO:0003690|double-stranded DNA binding;GO:0000400|four-way junction DNA binding;GO:0051861|glycolipid binding;GO:0008201|heparin binding;GO:0000401|open form four-way junction DNA binding;GO:0042277|…	K10802	HMGB1; high mobility group protein B1
ENSG00000213706	0.0986259	0.0980648	0.201146	0.106765	AL590762.2	processed_pseudogene	chrX:71352418-71352988:+	gi|955537389|ref|XP_004439904.2|	590	7e-74	PREDICTED: rho-related GTP-binding protein RhoG-like [Ceratotherium simum simum]	gi|298358337|ref|NG_022671.1|	571	0	Homo sapiens ras homolog family member G pseudogene (LOC392489) on chromosome X	P84096	62	6e-11	Rho-related GTP-binding protein RhoG	.	.	.	.	pfam00071	Ras	Ras family. Includes sub-families Ras, Rab, Rac, Ral, Ran, Rap Ypt1 and more. Shares P-loop motif with GTP_EFTU, arf and myosin_head. See pfam00009 pfam00025, pfam00063. As regards Rab GTPases, these are important regulators of vesicle formation, motility and fusion. They share a fold in common with all Ras GTPases: this is a six-stranded beta-sheet surrounded by five alpha-helices.	GO:0030036|actin cytoskeleton organization;GO:0090630|activation of GTPase activity;GO:0060326|cell chemotaxis;GO:0090004|positive regulation of establishment of protein localization to plasma membrane;GO:0045893|positive regulation of transcription, DNA-templated;GO:0016601|Rac protein signal transduction;GO:1900027|regulation of ruffle assembly;GO:0007266|Rho protein signal transduction;	GO:0070062|extracellular exosome;GO:0005925|focal adhesion;GO:0005622|intracellular;GO:0005886|plasma membrane;	GO:0005525|GTP binding;GO:0003924|GTPase activity;	K07863	RHOG; Ras homolog gene family, member G
ENSG00000108846	66.3847	73.8873	84.2651	91.2227	ABCC3	protein_coding	chr17:50634777-50692252:+	gi|62087488|dbj|BAD92191.1|	8043	0	ATP-binding cassette, sub-family C, member 3 isoform MRP3 variant [Homo sapiens]	gi|4106443|gb|AF085692.1|AF085692	5315	0	Homo sapiens multidrug resistance-associated protein 3B (MRP3) mRNA, complete cds	E7EU14	51.6	4e-07	Protein PPP5D1	YDR135c	213	3e-57	COG1132	pfam00664	ABC_membrane	ABC transporter transmembrane region. This family represents a unit of six transmembrane helices. Many members of the ABC transporter family (pfam00005) have two such regions.	GO:0015721|bile acid and bile salt transport;GO:0055085|transmembrane transport;GO:0006810|transport;	GO:0005887|integral component of plasma membrane;GO:0016020|membrane;GO:0005886|plasma membrane;	GO:0005524|ATP binding;GO:0042626|ATPase activity, coupled to transmembrane movement of substances;GO:0043225|anion transmembrane-transporting ATPase activity;GO:0015432|bile acid-exporting ATPase activity;GO:0008514|organic anion transmembrane transporter activity;	K05667	ABCC3; ATP-binding cassette, subfamily C (CFTR/MRP), member 3
ENSG00000253475	0	0.197862	0	0	AC103769.1	sense_intronic	chr8:51895957-51896374:-	gi|355782726|gb|EHH64647.1|	167	2e-13	hypothetical protein EGM_17921, partial [Macaca fascicularis]	gi|551864704|tpe|HG501155.1|	283	4e-145	TPA: Homo sapiens long non-coding RNA OTTHUMT00000377947.1 (RP11-110G21.2 gene), sense_intronic	Q86U02	55.8	8e-10	Putative uncharacterized protein encoded by LINC00596	.	.	.	.	pfam13900	GVQW	Putative binding domain. This short domain is often found nested inside other longer domains. The function is not known, but the domain carries a highly conserved GVQW motif. The members are rich in proline and cysteine. This may be a binding domain.	.	GO:0016021|integral component of membrane;	.	.	.
ENSG00000253477	0.507346	0.392357	0.7473	0.183072	AC012213.1	antisense_RNA	chr8:103483398-103501676:-	gi|355560594|gb|EHH17280.1|	205	7e-17	hypothetical protein EGK_13646, partial [Macaca mulatta]	gi|551865370|tpe|HG501561.1|	722	0	TPA: Homo sapiens long non-coding RNA OTTHUMT00000381496.1 (RP11-1C8.4 gene), antisense	Q6UX73	55.1	1e-07	UPF0764 protein C16orf89	.	.	.	.	pfam13900	GVQW	Putative binding domain. This short domain is often found nested inside other longer domains. The function is not known, but the domain carries a highly conserved GVQW motif. The members are rich in proline and cysteine. This may be a binding domain.	.	GO:0005829|cytosol;GO:0070062|extracellular exosome;GO:0016020|membrane;	GO:0042803|protein homodimerization activity;	.	.
ENSG00000141759	6.86852	7.43959	7.61889	10.0576	TXNL4A	protein_coding	chr18:79970811-80033949:-	gi|5729802|ref|NP_006692.1|	765	2e-91	thioredoxin-like protein 4A isoform 1 [Homo sapiens]	gi|22038626|gb|AC090360.9|	3051	0	Homo sapiens chromosome 18, clone RP11-795F19, complete sequence	P83877	299	7e-93	Thioredoxin-like protein 4A	.	.	.	.	pfam02966	DIM1	Mitosis protein DIM1.	GO:0051301|cell division;GO:0007067|mitotic nuclear division;GO:0000245|spliceosomal complex assembly;	GO:0005737|cytoplasm;GO:0005634|nucleus;GO:0005681|spliceosomal complex;GO:0046540|U4/U6 x U5 tri-snRNP complex;GO:0005682|U5 snRNP;	.	K12859	TXNL4A, DIB1; U5 snRNP protein, DIM1 family
ENSG00000253471	0	0	0	0	AC012574.1	lincRNA	chr8:23707141-23789487:+	.	.	.	.	gi|551863699|tpe|HG500974.1|	252	5e-128	TPA: Homo sapiens long non-coding RNA OTTHUMT00000376058.1 (RP11-175E9.1 gene), lincRNA	.	.	.	.	.	.	.	.	pfam00739	X	Trans-activation protein X. This protein is found in hepadnaviruses where it is indispensable for replication.	.	.	.	.	.
ENSG00000141753	33.9684	36.6258	32.2375	36.855	IGFBP4	protein_coding	chr17:40443461-40457731:+	gi|795356808|ref|XP_011785341.1|	1160	2e-151	PREDICTED: insulin-like growth factor-binding protein 4, partial [Colobus angolensis palliatus]	gi|62243289|ref|NM_001552.2|	2199	0	Homo sapiens insulin like growth factor binding protein 4 (IGFBP4), mRNA	P22692	450	2e-152	Insulin-like growth factor-binding protein 4	.	.	.	.	pfam00086	Thyroglobulin_1	Thyroglobulin type-1 repeat. Thyroglobulin type 1 repeats are thought to be involved in the control of proteolytic degradation. The domain usually contains six conserved cysteines. These form three disulphide bridges. Cysteines 1 pairs with 2, 3 with 4 and 5 with 6.	GO:0008283|cell proliferation;GO:0044267|cellular protein metabolic process;GO:0006259|DNA metabolic process;GO:0006954|inflammatory response;GO:0090090|negative regulation of canonical Wnt signaling pathway;GO:0043568|positive regulation of insulin-like growth factor receptor signaling pathway;GO:0043410|positive regulation of MAPK cascade;GO:0001558|regulation of cell growth;GO:0010906|regulati…	GO:0005576|extracellular region;GO:0005615|extracellular space;	GO:0031994|insulin-like growth factor I binding;GO:0031995|insulin-like growth factor II binding;GO:0005102|receptor binding;	.	.
ENSG00000141750	17.2196	20.5692	13.3575	23.6454	STAC2	protein_coding	chr17:39210536-39225872:-	gi|39752673|ref|NP_945344.1|	1771	0	SH3 and cysteine-rich domain-containing protein 2 [Homo sapiens]	gi|296011083|ref|NM_198993.3|	3277	0	Homo sapiens SH3 and cysteine rich domain 2 (STAC2), mRNA	Q6ZMT1	493	3e-166	SH3 and cysteine-rich domain-containing protein 2	.	.	.	.	pfam13900	GVQW	Putative binding domain. This short domain is often found nested inside other longer domains. The function is not known, but the domain carries a highly conserved GVQW motif. The members are rich in proline and cysteine. This may be a binding domain.	GO:0035556|intracellular signal transduction;	GO:0005622|intracellular;	GO:0046872|metal ion binding;	.	.
ENSG00000141756	71.0499	66.8061	72.9632	66.727	FKBP10	protein_coding	chr17:41812680-41823217:+	gi|31873404|emb|CAD97695.1|	2942	0	hypothetical protein [Homo sapiens]	gi|21750545|dbj|AK092042.1|	2803	0	Homo sapiens cDNA FLJ34723 fis, clone MESAN2005811, highly similar to 65 KDA FK506-BINDING PROTEIN PRECURSOR (EC 5.2.1.8)	Q96AY3	296	5e-96	Peptidyl-prolyl cis-trans isomerase FKBP10	alr0577	99	9e-25	COG0545	pfam00254	FKBP_C	FKBP-type peptidyl-prolyl cis-trans isomerase.	GO:0061077|chaperone-mediated protein folding;	GO:0005788|endoplasmic reticulum lumen;GO:0005789|endoplasmic reticulum membrane;	GO:0005509|calcium ion binding;GO:0005528|FK506 binding;GO:0003755|peptidyl-prolyl cis-trans isomerase activity;	K09575	FKBP9_10; FK506-binding protein 9/10 [EC:5.2.1.8]
ENSG00000186047	0.292668	0.582005	0.125661	0.316821	DLEU7	protein_coding	chr13:50711008-50843939:-	gi|402902064|ref|XP_003913946.1|	821	1e-105	PREDICTED: leukemia-associated protein 7 [Papio anubis]	gi|22028259|gb|BC035481.1|	2251	0	Homo sapiens cDNA clone IMAGE:4821109	Q6UYE1	177	2e-49	Leukemia-associated protein 7	.	.	.	.	pfam05914	RIB43A	RIB43A. This family consists of several RIB43A-like eukaryotic proteins. Ciliary and flagellar microtubules contain a specialized set of protofilaments, termed ribbons, that are composed of tubulin and several associated proteins. RIB43A was first characterized in the unicellular biflagellate, Chlamydomonas reinhardtii although highly related sequences are present in several higher eukaryotes inc…	.	.	.	.	.
ENSG00000249264	0.0407197	0.0809761	0.0830472	0.0440803	EEF1A1P9	processed_pseudogene	chr4:105484698-105486080:+	gi|62897621|dbj|BAD96750.1|	2090	0	eukaryotic translation elongation factor 1 alpha 1 variant [Homo sapiens]	gi|336455036|ref|NG_029161.1|	1383	0	Homo sapiens eukaryotic translation elongation factor 1 alpha 1 pseudogene 9 (EEF1A1P9) on chromosome 4	P68105	807	0	Elongation factor 1-alpha 1	SPCC794.09c	667	0	COG5256	pfam00009	GTP_EFTU	Elongation factor Tu GTP binding domain. This domain contains a P-loop motif, also found in several other families such as pfam00071, pfam00025 and pfam00063. Elongation factor Tu consists of three structural domains, this plus two C-terminal beta barrel domains.	GO:0071364|cellular response to epidermal growth factor stimulus;	GO:0005737|cytoplasm;GO:0005829|cytosol;GO:0005730|nucleolus;GO:0005634|nucleus;	GO:0005525|GTP binding;GO:0003924|GTPase activity;GO:0019001|guanyl nucleotide binding;GO:0003746|translation elongation factor activity;	K03231	EEF1A; elongation factor 1-alpha
ENSG00000227748	0	0	0	0	AL138916.1	lincRNA	chr6:146859181-146863081:+	.	.	.	.	gi|551860598|tpe|HG499772.1|	455	0	TPA: Homo sapiens long non-coding RNA OTTHUMT00000042589.1 (RP11-497D6.3 gene), lincRNA	.	.	.	.	.	.	.	.	pfam01276	OKR_DC_1	Orn/Lys/Arg decarboxylase, major domain.	.	.	.	.	.
ENSG00000149582	1.74171	1.61027	1.81764	2.33752	TMEM25	protein_coding	chr11:118531041-118547280:+	gi|974005179|ref|NP_001305684.1|	1718	0	transmembrane protein 25 isoform 6 precursor [Homo sapiens]	gi|34530703|dbj|AK124814.1|	3226	0	Homo sapiens cDNA FLJ42824 fis, clone BRCAN2016433	Q86YD3	230	1e-72	Transmembrane protein 25	.	.	.	.	pfam13900	GVQW	Putative binding domain. This short domain is often found nested inside other longer domains. The function is not known, but the domain carries a highly conserved GVQW motif. The members are rich in proline and cysteine. This may be a binding domain.	.	GO:0005576|extracellular region;GO:0016021|integral component of membrane;GO:0005886|plasma membrane;	.	.	.
ENSG00000227744	0	0.032098	0	0	LINC01940	lincRNA	chr2:238919302-238926269:-	gi|397484065|ref|XP_003813205.1|	1477	0	PREDICTED: uncharacterized protein LOC100969264 [Pan paniscus]	gi|551848856|tpe|HG495350.1|	3489	0	TPA: Homo sapiens long non-coding RNA OTTHUMT00000328214.1 (AC114788.2 gene), lincRNA	E7EU14	75.1	2e-13	Protein PPP5D1	.	.	.	.	pfam13900	GVQW	Putative binding domain. This short domain is often found nested inside other longer domains. The function is not known, but the domain carries a highly conserved GVQW motif. The members are rich in proline and cysteine. This may be a binding domain.	.	.	.	.	.
ENSG00000227740	0.171432	0	0	0	AL513329.1	lincRNA	chr1:175904762-175920513:-	gi|426332827|ref|XP_004027996.1|	717	1e-89	PREDICTED: uncharacterized protein LOC101124040 [Gorilla gorilla gorilla]	gi|551898658|tpe|HG492949.1|	657	0	TPA: Homo sapiens long non-coding RNA OTTHUMT00000084671.1 (RP11-318C24.2 gene), lincRNA	Q8N769	57.8	1e-09	Uncharacterized protein C14orf178	.	.	.	.	pfam13900	GVQW	Putative binding domain. This short domain is often found nested inside other longer domains. The function is not known, but the domain carries a highly conserved GVQW motif. The members are rich in proline and cysteine. This may be a binding domain.	.	.	.	.	.
ENSG00000227741	0.606693	0.958089	0.727847	0.695396	AL121987.2	antisense_RNA	chr1:160202199-160208869:-	.	.	.	.	gi|662236866|ref|NR_123725.1|	1578	0	Homo sapiens uncharacterized LOC729867 (LOC729867), long non-coding RNA	.	.	.	.	.	.	.	.	pfam15449	Retinal	Retinal protein. This family of proteins is found in the photoreceptor cells of the retina. Mutations of the gene encoding this protein have been associated with retinal disorders such as retinitis pigmentosa and late-onset progressive retinal atrophy. The function of this family of proteins is unknown, but it is likely to be important in the development and function of the retina.	.	.	.	.	.
ENSG00000148634	6.23318	5.9221	6.39247	5.76277	HERC4	protein_coding	chr10:67921899-68075348:-	gi|63025188|ref|NP_071362.1|	5389	0	probable E3 ubiquitin-protein ligase HERC4 isoform a [Homo sapiens]	gi|31873634|emb|BX537563.1|	6315	0	Homo sapiens mRNA; cDNA DKFZp686D016 (from clone DKFZp686D016)	Q5GLZ8	2077	0	Probable E3 ubiquitin-protein ligase HERC4	SPBP8B7.27	237	6e-64	COG5021	pfam00632	HECT	HECT-domain (ubiquitin-transferase). The name HECT comes from Homologous to the E6-AP Carboxyl Terminus.	GO:0030154|cell differentiation;GO:0042787|protein ubiquitination involved in ubiquitin-dependent protein catabolic process;GO:0007283|spermatogenesis;	GO:0005737|cytoplasm;GO:0005829|cytosol;GO:0005634|nucleus;	GO:0004842|ubiquitin-protein transferase activity;	K10615	HERC4; E3 ubiquitin-protein ligase HERC4 [EC:2.3.2.26]
ENSG00000077009	0	0.0490753	0.0503305	0.0534295	NMRK2	protein_coding	chr19:3933103-3942416:+	gi|574285120|ref|NP_001276046.1|	1269	4e-173	nicotinamide riboside kinase 2 isoform 1 [Homo sapiens]	gi|574285119|ref|NM_001289117.1|	1139	0	Homo sapiens nicotinamide riboside kinase 2 (NMRK2), transcript variant 1, mRNA	Q9NPI5	229	4e-88	Nicotinamide riboside kinase 2	SPBP22H7.06	84	8e-18	COG0572	pfam13238	AAA_18	AAA domain.	GO:0009435|NAD biosynthetic process;GO:0045662|negative regulation of myoblast differentiation;	GO:0005622|intracellular;	GO:0005524|ATP binding;GO:0046872|metal ion binding;GO:0050262|ribosylnicotinamide kinase activity;	K10524	NRK1_2; nicotinamide/nicotinate riboside kinase [EC:2.7.1.22 2.7.1.173]
ENSG00000146587	5.73673	5.26964	4.92586	6.34156	RBAK	protein_coding	chr7:5045821-5069488:+	gi|13430850|ref|NP_066986.1|	3836	0	RB-associated KRAB zinc finger protein [Homo sapiens]	gi|113204605|ref|NM_021163.3|	6551	0	Homo sapiens RB associated KRAB zinc finger (RBAK), transcript variant 1, mRNA	Q9NYW8	288	1e-90	RB-associated KRAB zinc finger protein	.	.	.	.	pfam01352	KRAB	KRAB box. The KRAB domain (or Kruppel-associated box) is present in about a third of zinc finger proteins containing C2H2 fingers. The KRAB domain is found to be involved in protein-protein interactions. The KRAB domain is generally encoded by two exons. The regions coded by the two exons are known as KRAB-A and KRAB-B. The A box plays an important role in repression by binding to corepressors, w…	GO:0045892|negative regulation of transcription, DNA-templated;GO:0006355|regulation of transcription, DNA-templated;GO:0006351|transcription, DNA-templated;	GO:0005634|nucleus;	GO:0003676|nucleic acid binding;GO:0008270|zinc ion binding;	K09228	KRAB; KRAB domain-containing zinc finger protein
ENSG00000276030	0	0	0.602909	0.160008	AC073534.2	lincRNA	chr19:24146701-24147081:+	.	.	.	.	gi|666671521|tpe|LK937995.1|	381	0	TPA: Homo sapiens long non-coding RNA OTTHUMT00000473645.1 (CTD-2027I19.3 gene), lincRNA	.	.	.	.	.	.	.	.	pfam07289	DUF1448	Protein of unknown function (DUF1448). This family consists of several eukaryotic proteins of around 375 residues in length. The function of this family is unknown. It appears that this family includes a divergent GRAM domain.	.	.	.	.	.
ENSG00000116574	1.082	0.614766	1.33979	1.01791	RHOU	protein_coding	chr1:228735077-228746669:+	gi|817288595|ref|XP_012314604.1|	1115	1e-164	PREDICTED: rho-related GTP-binding protein RhoU [Aotus nancymaae]	gi|325995153|ref|NM_021205.5|	4372	0	Homo sapiens ras homolog family member U (RHOU), transcript variant 1, mRNA	Q7L0Q8	442	2e-142	Rho-related GTP-binding protein RhoU	.	.	.	.	pfam00071	Ras	Ras family. Includes sub-families Ras, Rab, Rac, Ral, Ran, Rap Ypt1 and more. Shares P-loop motif with GTP_EFTU, arf and myosin_head. See pfam00009 pfam00025, pfam00063. As regards Rab GTPases, these are important regulators of vesicle formation, motility and fusion. They share a fold in common with all Ras GTPases: this is a six-stranded beta-sheet surrounded by five alpha-helices.	GO:0030036|actin cytoskeleton organization;GO:0007010|cytoskeleton organization;GO:0000082|G1/S transition of mitotic cell cycle;GO:1903955|positive regulation of protein targeting to mitochondrion;GO:0016601|Rac protein signal transduction;GO:0008360|regulation of cell shape;GO:0051056|regulation of small GTPase mediated signal transduction;	GO:0042995|cell projection;GO:0005829|cytosol;GO:0005925|focal adhesion;GO:0000139|Golgi membrane;GO:0005886|plasma membrane;GO:0002102|podosome;	GO:0005525|GTP binding;GO:0003924|GTPase activity;GO:0046872|metal ion binding;	K07865	RHOU, WRCH1; Ras homolog gene family, member U
ENSG00000223044	1.64025	1.08728	1.67263	0	RNU6-130P	snRNA	chr6:82210338-82210440:-	.	.	.	.	gi|953267249|ref|NG_045456.1|	103	1e-45	Homo sapiens RNA, U6 small nuclear 130, pseudogene (RNU6-130P) on chromosome 6	.	.	.	.	.	.	.	.	pfam10081	Abhydrolase_9	Alpha/beta-hydrolase family. This is a family of alpha/beta hydrolases which may function as lipases. This domain is the catalytic domain and includes the catalytic triad and the GXSXG sequence motif which is a characteristic of these enzymes.	.	.	.	.	.
ENSG00000155760	4.69903	3.93227	5.22335	4.18637	FZD7	protein_coding	chr2:202034587-202038445:+	gi|426338289|ref|XP_004033116.1|	2890	0	PREDICTED: LOW QUALITY PROTEIN: frizzled-7 [Gorilla gorilla gorilla]	gi|15638754|gb|AC069148.6|	3859	0	Homo sapiens BAC clone RP11-107N15 from 2, complete sequence	O75084	1091	0	Frizzled-7	.	.	.	.	pfam01534	Frizzled	Frizzled/Smoothened family membrane region. This family contains the membrane spanning region of frizzled and smoothened receptors. This membrane region is predicted to contain seven transmembrane alpha helices. Proteins related to Drosophila frizzled are receptors for Wnt (mediating the beta-catenin signalling pathway), but also the planar cell polarity (PCP) pathway and the Wnt/calcium pathway.…	GO:0060070|canonical Wnt signaling pathway;GO:0071300|cellular response to retinoic acid;GO:0060231|mesenchymal to epithelial transition;GO:0010812|negative regulation of cell-substrate adhesion;GO:0042666|negative regulation of ectodermal cell fate specification;GO:0030182|neuron differentiation;GO:0038031|non-canonical Wnt signaling pathway via JNK cascade;GO:0060054|positive regulation of epit…	GO:0016021|integral component of membrane;GO:0005886|plasma membrane;	GO:0005109|frizzled binding;GO:0004930|G-protein coupled receptor activity;GO:0030165|PDZ domain binding;GO:0042813|Wnt-activated receptor activity;GO:0017147|Wnt-protein binding;	K02432	FZD1_7, fz; frizzled 1/7
ENSG00000155761	0.147392	0.146553	0.0601205	0.108498	SPAG17	protein_coding	chr1:117953861-118185223:-	gi|46240864|ref|NP_996879.1|	10890	0	sperm-associated antigen 17 [Homo sapiens]	gi|197304673|ref|NM_206996.2|	6924	0	Homo sapiens sperm associated antigen 17 (SPAG17), mRNA	Q6Q759	219	5e-64	Sperm-associated antigen 17	.	.	.	.	pfam14874	PapD-like	Flagellar-associated PapD-like. This domain is a putative PapD periplasmic pilus chaperone protein family.	GO:1904158|axonemal central apparatus assembly;GO:0003351|epithelial cilium movement;	GO:1990716|axonemal central apparatus;GO:0005737|cytoplasm;GO:0005874|microtubule;GO:0031514|motile cilium;GO:0005654|nucleoplasm;	.	.	.
ENSG00000186594	19.0861	28.2038	18.9629	30.6245	MIR22HG	lincRNA	chr17:1711493-1717174:-	gi|119610992|gb|EAW90586.1|	350	1e-35	hypothetical protein MGC14376, isoform CRA_b [Homo sapiens]	gi|551883319|tpe|HG508543.1|	2626	0	TPA: Homo sapiens long non-coding RNA OTTHUMT00000438299.2 (MIR22HG gene), lincRNA	Q0VDD5	99.4	1e-25	Putative uncharacterized protein encoded by MIR22HG	.	.	.	.	pfam15229	POM121	POM121 family.	.	.	.	.	.
ENSG00000186591	88.2439	88.9507	80.4087	81.9835	UBE2H	protein_coding	chr7:129830732-129952949:-	gi|585168963|ref|XP_006736538.1|	748	2e-95	PREDICTED: ubiquitin-conjugating enzyme E2 H-like [Leptonychotes weddellii]	gi|321267497|ref|NM_003344.3|	5151	0	Homo sapiens ubiquitin conjugating enzyme E2H (UBE2H), transcript variant 1, mRNA	P62257	311	2e-95	Ubiquitin-conjugating enzyme E2 H	.	.	.	.	pfam00179	UQ_con	Ubiquitin-conjugating enzyme. Proteins destined for proteasome-mediated degradation may be ubiquitinated. Ubiquitination follows conjugation of ubiquitin to a conserved cysteine residue of UBC homologues. TSG101 is one of several UBC homologues that lacks this active site cysteine.	GO:0043161|proteasome-mediated ubiquitin-dependent protein catabolic process;GO:0070979|protein K11-linked ubiquitination;GO:0070936|protein K48-linked ubiquitination;	GO:0005737|cytoplasm;	GO:0005524|ATP binding;GO:0061631|ubiquitin conjugating enzyme activity;GO:0061630|ubiquitin protein ligase activity;GO:0031625|ubiquitin protein ligase binding;GO:0004842|ubiquitin-protein transferase activity;	K10576	UBE2H, UBC8; ubiquitin-conjugating enzyme E2 H [EC:2.3.2.23]
ENSG00000103091	4.86529	5.45568	4.96743	4.84625	WDR59	protein_coding	chr16:74871367-75000173:-	gi|58331266|ref|NP_085058.3|	5107	0	WD repeat-containing protein 59 [Homo sapiens]	gi|58331265|ref|NM_030581.3|	3663	0	Homo sapiens WD repeat domain 59 (WDR59), mRNA	Q5ZLG9	287	2e-87	WD repeat-containing protein 59	SPAC11E3.05	231	2e-60	COG2319	pfam13900	GVQW	Putative binding domain. This short domain is often found nested inside other longer domains. The function is not known, but the domain carries a highly conserved GVQW motif. The members are rich in proline and cysteine. This may be a binding domain.	GO:0034198|cellular response to amino acid starvation;GO:0032008|positive regulation of TOR signaling;	GO:0061700|GATOR2 complex;	.	.	.
ENSG00000147180	0	0	0	0	ZNF711	protein_coding	chrX:85244032-85273362:+	gi|530422162|ref|XP_005262243.1|	4161	0	PREDICTED: zinc finger protein 711 isoform X3 [Homo sapiens]	gi|34367276|emb|BX648117.1|	4832	0	Homo sapiens mRNA; cDNA DKFZp686J2232 (from clone DKFZp686J2232)	Q9Y462	1488	0	Zinc finger protein 711	SPAC144.09c	85.5	1e-16	COG5048	pfam04704	Zfx_Zfy_act	Zfx / Zfy transcription activation region. Zfx and Zfy are transcription factors implicated in mammalian sex determination. This region is found N terminal to multiple copies of a C2H2 Zinc finger (pfam00096). This region has been shown to activate transcription when fused to a GAL4 DNA binding domain.	GO:0045893|positive regulation of transcription, DNA-templated;GO:0006351|transcription, DNA-templated;	GO:0070062|extracellular exosome;GO:0005634|nucleus;	GO:0046872|metal ion binding;GO:0000977|RNA polymerase II regulatory region sequence-specific DNA binding;GO:0043565|sequence-specific DNA binding;GO:0003700|transcription factor activity, sequence-specific DNA binding;	.	.
ENSG00000147183	0.103648	0.240469	0.24662	0.0374007	CPXCR1	protein_coding	chrX:88747225-88754785:+	gi|158706462|sp|Q8N123.2|CPXCR_HUMAN	1568	0	RecName: Full=CPX chromosomal region candidate gene 1 protein; AltName: Full=Cancer/testis antigen 77; Short=CT77	gi|296179420|ref|NM_033048.5|	1627	0	Homo sapiens CPX chromosome region, candidate 1 (CPXCR1), transcript variant 1, mRNA	Q8N123	607	0	CPX chromosomal region candidate gene 1 protein	.	.	.	.	pfam13894	zf-C2H2_4	C2H2-type zinc finger. This family contains a number of divergent C2H2 type zinc fingers.	.	.	GO:0046872|metal ion binding;	.	.
ENSG00000196972	0.0823024	0.14321	0.0419635	0.155916	SMIM10L2B	protein_coding	chrX:135094987-135098634:-	gi|795344149|ref|XP_011930329.1|	432	3e-45	PREDICTED: uncharacterized protein LOC105592667 [Cercocebus atys]	gi|933128133|ref|NR_024493.2|	2737	0	Homo sapiens small integral membrane protein 10 like 2B (SMIM10L2B), long non-coding RNA	P0DMW5	90.9	6e-20	Small integral membrane protein 10-like protein 2B	.	.	.	.	pfam15118	DUF4560	Domain of unknown function (DUF4560). This family of proteins is functionally uncharacterized. This family of proteins is found in eukaryotes. Proteins in this family are typically between 66 and 78 amino acids in length. There are two conserved sequence motifs: FCK and RTL.	.	.	.	.	.
ENSG00000196976	13.708	11.3288	9.62161	11.6915	LAGE3	protein_coding	chrX:154477769-154479257:-	gi|426397989|ref|XP_004065185.1|	432	4e-49	PREDICTED: L antigen family member 3 [Gorilla gorilla gorilla]	gi|542133099|ref|NM_006014.4|	949	0	Homo sapiens L antigen family member 3 (LAGE3), mRNA	Q14657	170	2e-50	EKC/KEOPS complex subunit LAGE3	.	.	.	.	pfam09341	Pcc1	Transcription factor Pcc1. Pcc1 is a transcription factor that functions in regulating genes involved in cell cycle progression and polarised growth.	GO:0008033|tRNA processing;	GO:0005634|nucleus;	.	K15902	PCC1, LAGE3; EKC/KEOPS complex subunit PCC1/LAGE3
ENSG00000182749	0.409939	0.305705	0.17418	0.277357	PAQR7	protein_coding	chr1:25861210-25871253:-	gi|931563239|ref|XP_008959939.2|	1724	0	PREDICTED: membrane progestin receptor alpha [Pan paniscus]	gi|22832763|gb|BC034015.1|	3250	0	Homo sapiens progestin and adipoQ receptor family member VII, mRNA (cDNA clone MGC:22013 IMAGE:4400504), complete cds	Q86WK9	655	0	Membrane progestin receptor alpha	SPBC12C2.09c	67	7e-11	COG1272	pfam03006	HlyIII	Haemolysin-III related. Members of this family are integral membrane proteins. This family includes a protein with hemolytic activity from Bacillus cereus. It has been proposed that YOL002c encodes a Saccharomyces cerevisiae protein that plays a key role in metabolic pathways that regulate lipid and phosphate metabolizm. In eukaryotes, members are seven-transmembrane pass molecules found to encod…	GO:0007275|multicellular organismal development;GO:0048477|oogenesis;GO:0048545|response to steroid hormone;	GO:0016021|integral component of membrane;GO:0005886|plasma membrane;	GO:0005496|steroid binding;GO:0003707|steroid hormone receptor activity;	.	.
ENSG00000196975	10.9797	9.88325	9.94371	10.1311	ANXA4	protein_coding	chr2:69644425-69827100:+	gi|4502105|ref|NP_001144.1|	1690	0	annexin A4 isoform a [Homo sapiens]	gi|34365436|emb|BX641114.1|	4394	0	Homo sapiens mRNA; cDNA DKFZp686H02120 (from clone DKFZp686H02120)	P09525	228	1e-64	Annexin A4	.	.	.	.	pfam13900	GVQW	Putative binding domain. This short domain is often found nested inside other longer domains. The function is not known, but the domain carries a highly conserved GVQW motif. The members are rich in proline and cysteine. This may be a binding domain.	GO:0030855|epithelial cell differentiation;GO:0043066|negative regulation of apoptotic process;GO:2000483|negative regulation of interleukin-8 secretion;GO:0032088|negative regulation of NF-kappaB transcription factor activity;GO:0007219|Notch signaling pathway;GO:0006357|regulation of transcription from RNA polymerase II promoter;GO:0007165|signal transduction;	GO:0009986|cell surface;GO:0005737|cytoplasm;GO:0070062|extracellular exosome;GO:0031965|nuclear membrane;GO:0005634|nucleus;GO:0048471|perinuclear region of cytoplasm;GO:0005886|plasma membrane;GO:0012506|vesicle membrane;	GO:0005509|calcium ion binding;GO:0005544|calcium-dependent phospholipid binding;GO:0048306|calcium-dependent protein binding;GO:0042802|identical protein binding;GO:0051059|NF-kappaB binding;GO:0004859|phospholipase inhibitor activity;	K17093	ANXA4; annexin A4
ENSG00000182742	0.134905	0.283179	0.336278	0.405663	HOXB4	protein_coding	chr17:48575513-48580111:-	gi|928144056|ref|XP_013971959.1|	954	2e-115	PREDICTED: homeobox protein Hox-B4 [Canis lupus familiaris]	gi|11138930|gb|AF287967.1|	2249	0	Homo sapiens homeobox B7 (HOXB7) gene, partial cds; and homeobox B6 (HOXB6), homeobox B5 (HOXB5), homeobox B4 (HOXB4), and homeobox B3 (HOXB3) genes, complete cds	P17483	369	3e-116	Homeobox protein Hox-B4	.	.	.	.	pfam00046	Homeobox	Homeobox domain.	GO:0009952|anterior/posterior pattern specification;GO:0048539|bone marrow development;GO:0008283|cell proliferation;GO:0060216|definitive hemopoiesis;GO:0048704|embryonic skeletal system morphogenesis;GO:0060218|hematopoietic stem cell differentiation;GO:0002011|morphogenesis of an epithelial sheet;GO:0000122|negative regulation of transcription from RNA polymerase II promoter;GO:2000738|positiv…	GO:0005634|nucleus;	GO:0043565|sequence-specific DNA binding;GO:0003700|transcription factor activity, sequence-specific DNA binding;	K09304	HOX_4; homeobox protein HoxA/B/C/D4
ENSG00000170959	0	0	0	0	DCDC1	protein_coding	chr11:30830369-31369810:-	gi|694943990|ref|XP_009458458.1|	9365	0	PREDICTED: LOW QUALITY PROTEIN: doublecortin domain-containing protein 5 [Pan troglodytes]	gi|694943989|ref|XM_009460183.1|	5253	0	PREDICTED: Pan troglodytes doublecortin domain containing 5 (DCDC5), mRNA	P59894	72.8	5e-12	Doublecortin domain-containing protein 1	.	.	.	.	pfam13900	GVQW	Putative binding domain. This short domain is often found nested inside other longer domains. The function is not known, but the domain carries a highly conserved GVQW motif. The members are rich in proline and cysteine. This may be a binding domain.	GO:0035556|intracellular signal transduction;	GO:0005737|cytoplasm;	.	.	.
ENSG00000250928	0	0	0	0	AC008629.3	processed_pseudogene	chr5:119011471-119012056:+	gi|667299821|ref|XP_008580757.1|	581	1e-68	PREDICTED: cation channel sperm-associated protein 2 [Galeopterus variegatus]	gi|224451122|ref|NG_009804.1|	586	0	Homo sapiens cation channel, sperm associated 2 pseudogene (LOC100127986) on chromosome 5	Q96P56	220	6e-67	Cation channel sperm-associated protein 2	.	.	.	.	pfam00520	Ion_trans	Ion transport protein. This family contains Sodium, Potassium, Calcium ion channels. This family is 6 transmembrane helices in which the last two helices flank a loop which determines ion selectivity. In some sub-families (e.g. Na channels) the domain is repeated four times, whereas in others (e.g. K channels) the protein forms as a tetramer in the membrane. A bacterial structure of the protein i…	GO:0030154|cell differentiation;GO:0030317|sperm motility;GO:0086010|membrane depolarization during action potential;GO:0007275|multicellular organismal development;GO:0032570|response to progesterone;GO:0035036|sperm-egg recognition;GO:0007283|spermatogenesis;	GO:0036128|CatSper complex;GO:0031514|motile cilium;GO:0005886|plasma membrane;	GO:0005227|calcium activated cation channel activity;GO:0005245|voltage-gated calcium channel activity;	K16890	CATSPER2; cation channel sperm-associated protein 2
ENSG00000170954	0.0297965	0	0.0303847	0	ZNF415	protein_coding	chr19:53107879-53133077:-	gi|119592524|gb|EAW72118.1|	3185	0	zinc finger protein 415, isoform CRA_d [Homo sapiens]	gi|256221887|ref|NR_028343.1|	2630	0	Homo sapiens zinc finger protein 415 (ZNF415), transcript variant 4, non-coding RNA	Q09FC8	214	3e-64	Zinc finger protein 415	.	.	.	.	pfam01352	KRAB	KRAB box. The KRAB domain (or Kruppel-associated box) is present in about a third of zinc finger proteins containing C2H2 fingers. The KRAB domain is found to be involved in protein-protein interactions. The KRAB domain is generally encoded by two exons. The regions coded by the two exons are known as KRAB-A and KRAB-B. The A box plays an important role in repression by binding to corepressors, w…	GO:0006355|regulation of transcription, DNA-templated;GO:0006351|transcription, DNA-templated;	GO:0005634|nucleus;	GO:0003677|DNA binding;GO:0046872|metal ion binding;GO:0003700|transcription factor activity, sequence-specific DNA binding;	K09228	KRAB; KRAB domain-containing zinc finger protein
ENSG00000170955	0	0	0.0343464	0	CAVIN3	protein_coding	chr11:6318946-6320647:-	gi|426367222|ref|XP_004050632.1|	854	2e-110	PREDICTED: protein kinase C delta-binding protein isoform 2 [Gorilla gorilla gorilla]	gi|931578585|ref|XM_003819068.3|	1159	0	PREDICTED: Pan paniscus protein kinase C, delta binding protein (PRKCDBP), mRNA	Q969G5	272	2e-87	Protein kinase C delta-binding protein	.	.	.	.	pfam15237	PTRF_SDPR	PTRF/SDPR family. This family of proteins includes muscle-related coiled-coil protein (MURC), protein kinase C delta-binding protein (PRKCDBP), polymerase I and transcript release factor (PTRF) and serum deprivation-response protein (SDPR). MURC activates the Rho/ROCK pathway. PRKCDBP appears to act as an immune potentiator. PTRF is involved in caveolae formation and function. SDPR is involved in…	GO:0032922|circadian regulation of gene expression;GO:0030866|cortical actin cytoskeleton organization;GO:1901003|negative regulation of fermentation;GO:0051898|negative regulation of protein kinase B signaling;GO:0070374|positive regulation of ERK1 and ERK2 cascade;	GO:0005901|caveola;GO:0005737|cytoplasm;GO:0043234|protein complex;	GO:0005080|protein kinase C binding;	.	.
ENSG00000230528	0	0.0153706	0	0	NOS2P3	transcribed_unprocessed_pseudogene	chr17:20436337-20447249:+	gi|694989920|ref|XP_009439225.1|	737	2e-86	PREDICTED: nitric oxide synthase, inducible-like [Pan troglodytes]	gi|28279922|gb|BC044655.1|	2824	0	Homo sapiens, Similar to nitric oxide synthase 2A (inducible, hepatocytes), clone IMAGE:5168672, mRNA	P35228	215	1e-55	Nitric oxide synthase, inducible	SPCC584.01c_2	54.3	2e-06	COG0369	pfam00667	FAD_binding_1	FAD binding domain. This domain is found in sulfite reductase, NADPH cytochrome P450 reductase, Nitric oxide synthase and methionine synthase reductase.	GO:0006527|arginine catabolic process;GO:0045454|cell redox homeostasis;GO:0035690|cellular response to drug;GO:0071346|cellular response to interferon-gamma;GO:0071222|cellular response to lipopolysaccharide;GO:0007623|circadian rhythm;GO:0042742|defense response to bacterium;GO:0050829|defense response to Gram-negative bacterium;GO:0002227|innate immune response in mucosa;GO:0072604|interleukin…	GO:0030863|cortical cytoskeleton;GO:0005737|cytoplasm;GO:0005829|cytosol;GO:0005622|intracellular;GO:0005634|nucleus;GO:0048471|perinuclear region of cytoplasm;GO:0005777|peroxisome;	GO:0034618|arginine binding;GO:0050660|flavin adenine dinucleotide binding;GO:0010181|FMN binding;GO:0020037|heme binding;GO:0046872|metal ion binding;GO:0050661|NADP binding;GO:0004517|nitric-oxide synthase activity;GO:0042803|protein homodimerization activity;GO:0005102|receptor binding;GO:0034617|tetrahydrobiopterin binding;	K13241	NOS2; nitric-oxide synthase, inducible [EC:1.14.13.39]
ENSG00000168792	2.11653	2.30714	2.3022	1.49353	ABHD15	protein_coding	chr17:29560547-29567137:-	gi|119571576|gb|EAW51191.1|	1960	0	hypothetical protein LOC116236 [Homo sapiens]	gi|269315864|ref|NM_198147.2|	3365	0	Homo sapiens abhydrolase domain containing 15 (ABHD15), mRNA	Q6UXT9	713	0	Protein ABHD15	PA0368	64.7	5e-10	COG0429	pfam13900	GVQW	Putative binding domain. This short domain is often found nested inside other longer domains. The function is not known, but the domain carries a highly conserved GVQW motif. The members are rich in proline and cysteine. This may be a binding domain.	.	GO:0005576|extracellular region;GO:0016020|membrane;	GO:0016787|hydrolase activity;	K13707	ABHD15; abhydrolase domain-containing protein 15
ENSG00000253293	0.92669	0.770365	0.914001	1.10184	HOXA10	protein_coding	chr7:27170591-27180261:-	gi|182765442|ref|NP_061824.3|	1338	4e-174	homeobox protein Hox-A10 [Homo sapiens]	gi|83977447|ref|NM_018951.3|	2541	0	Homo sapiens homeobox A10 (HOXA10), transcript variant 1, mRNA	P31260	108	8e-24	Homeobox protein Hox-A10	.	.	.	.	pfam00046	Homeobox	Homeobox domain.	GO:0009952|anterior/posterior pattern specification;GO:0030326|embryonic limb morphogenesis;GO:0008584|male gonad development;GO:0007275|multicellular organismal development;GO:0045944|positive regulation of transcription from RNA polymerase II promoter;GO:0009954|proximal/distal pattern formation;GO:0007338|single fertilization;GO:0001501|skeletal system development;GO:0007283|spermatogenesis;GO…	GO:0005737|cytoplasm;GO:0005634|nucleus;GO:0005667|transcription factor complex;	GO:0042826|histone deacetylase binding;GO:0000978|RNA polymerase II core promoter proximal region sequence-specific DNA binding;GO:0001077|transcriptional activator activity, RNA polymerase II core promoter proximal region sequence-specific binding;	K17443	HOXA10; homrobox protein Hox-A10
ENSG00000253292	0	0	0	0	MIOXP1	processed_pseudogene	chr8:86593755-86594589:-	gi|819940484|gb|AKG58818.1|	944	1e-124	myo-inositol oxygenase [Papio hamadryas]	gi|586597949|ref|NG_026049.2|	835	0	Homo sapiens myo-inositol oxygenase pseudogene 1 (MIOXP1) on chromosome 8	Q5REY9	365	3e-125	Inositol oxygenase	.	.	.	.	pfam05153	DUF706	Family of unknown function (DUF706). Family of uncharacterized eukaryotic function. Some members have a described putative function, but a common theme is not evident.	GO:0019310|inositol catabolic process;	GO:0005737|cytoplasm;GO:0070062|extracellular exosome;	GO:0004033|aldo-keto reductase (NADP) activity;GO:0008199|ferric iron binding;GO:0050113|inositol oxygenase activity;GO:0016651|oxidoreductase activity, acting on NAD(P)H;	K00469	MIOX; inositol oxygenase [EC:1.13.99.1]
ENSG00000168795	6.02466	6.8012	6.04431	6.85126	ZBTB5	protein_coding	chr9:37438114-37465399:-	gi|545517622|ref|XP_538734.4|	3341	0	PREDICTED: zinc finger and BTB domain-containing protein 5 isoform X1 [Canis lupus familiaris]	gi|209413745|ref|NM_014872.2|	4627	0	Homo sapiens zinc finger and BTB domain containing 5 (ZBTB5), mRNA	O15062	1269	0	Zinc finger and BTB domain-containing protein 5	.	.	.	.	pfam00651	BTB	BTB/POZ domain. The BTB (for BR-C, ttk and bab) or POZ (for Pox virus and Zinc finger) domain is present near the N-terminus of a fraction of zinc finger (pfam00096) proteins and in proteins that contain the pfam01344 motif such as Kelch and a family of pox virus proteins. The BTB/POZ domain mediates homomeric dimerization and in some instances heteromeric dimerization. The structure of the dimer…	GO:0006355|regulation of transcription, DNA-templated;GO:0006351|transcription, DNA-templated;	GO:0005634|nucleus;	GO:0003677|DNA binding;GO:0046872|metal ion binding;	K10492	ZBTB5; zinc finger and BTB domain-containing protein 5
ENSG00000176076	0.114695	0.0380142	0.311892	0.165548	KCNE5	protein_coding	chrX:109623700-109625172:-	gi|6912442|ref|NP_036414.1|	496	7e-57	potassium voltage-gated channel subfamily E regulatory beta subunit 5 [Homo sapiens]	gi|261823952|ref|NG_013241.1|	1473	0	Homo sapiens potassium voltage-gated channel subfamily E regulatory subunit 5 (KCNE5), RefSeqGene on chromosome X	Q9UJ90	195	2e-58	Potassium voltage-gated channel subfamily E regulatory beta subunit 5	.	.	.	.	pfam02060	ISK_Channel	Slow voltage-gated potassium channel.	GO:0086014|atrial cardiac muscle cell action potential;GO:0060048|cardiac muscle contraction;GO:0086013|membrane repolarization during cardiac muscle cell action potential;GO:1901380|negative regulation of potassium ion transmembrane transport;GO:1901381|positive regulation of potassium ion transmembrane transport;GO:0071435|potassium ion export;GO:0071805|potassium ion transmembrane transport;GO…	GO:0005886|plasma membrane;GO:0008076|voltage-gated potassium channel complex;	GO:0044325|ion channel binding;GO:0015459|potassium channel regulator activity;GO:0005249|voltage-gated potassium channel activity;	K04895	KCNE1L; potassium voltage-gated channel Isk-related subfamily E member 1-like
ENSG00000088053	0	0.0207159	0.0212457	0.0225539	GP6	protein_coding	chr19:55013705-55038264:-	gi|563580292|ref|NP_001077368.2|	3083	0	platelet glycoprotein VI isoform 1 precursor [Homo sapiens]	gi|563580291|ref|NM_001083899.2|	2268	0	Homo sapiens glycoprotein VI platelet (GP6), transcript variant 1, mRNA	Q9HCN6	196	1e-58	Platelet glycoprotein VI	.	.	.	.	pfam13900	GVQW	Putative binding domain. This short domain is often found nested inside other longer domains. The function is not known, but the domain carries a highly conserved GVQW motif. The members are rich in proline and cysteine. This may be a binding domain.	GO:0007596|blood coagulation;GO:0007167|enzyme linked receptor protein signaling pathway;GO:0050900|leukocyte migration;GO:0030168|platelet activation;	GO:0009986|cell surface;GO:0070062|extracellular exosome;GO:0005887|integral component of plasma membrane;GO:0005886|plasma membrane;GO:0097197|tetraspanin-enriched microdomain;	GO:0005518|collagen binding;GO:0004872|receptor activity;GO:0004888|transmembrane signaling receptor activity;	K06264	GP6; platelet glycoprotein VI
ENSG00000230524	0	0.0245269	0.0125771	0.0133515	COL6A4P1	transcribed_unprocessed_pseudogene	chr3:15151833-15205959:-	gi|675784555|ref|XP_008950001.1|	2936	0	PREDICTED: LOW QUALITY PROTEIN: collagen alpha-4(VI) chain-like [Pan paniscus]	gi|675784554|ref|XM_008951753.1|	4090	0	PREDICTED: Pan paniscus collagen alpha-4(VI) chain-like (LOC100980925), mRNA	A2AX52	134	9e-73	Collagen alpha-4(VI) chain	.	.	.	.	pfam00092	VWA	von Willebrand factor type A domain.	GO:0007155|cell adhesion;GO:0070208|protein heterotrimerization;	GO:0005581|collagen trimer;GO:0005576|extracellular region;GO:0043234|protein complex;GO:0005578|proteinaceous extracellular matrix;	.	K06238	COL6A; collagen, type VI, alpha
ENSG00000230526	0	0	0	0	AC073370.1	lincRNA	chr10:71878356-71879107:+	.	.	.	.	gi|551869191|tpe|HG502981.1|	525	0	TPA: Homo sapiens long non-coding RNA OTTHUMT00000048552.1 (RP11-472G21.2 gene), lincRNA	.	.	.	.	.	.	.	.	pfam08695	Coa1	Cytochrome oxidase complex assembly protein 1. Coa1 is an inner mitochondrial membrane protein that associates with Shy1 and is required for cytochrome oxidase complex IV assembly. It contains a conserved hydrophobic segment (amino acids 74-92) with the potential to form a membrane-spanning helix. The N-terminus of Coa1 is rich in positively charged amino acids and could form an amphipathic alpha…	.	.	.	.	.
ENSG00000177700	51.1869	59.035	50.6384	55.091	POLR2L	protein_coding	chr11:837356-842545:-	gi|119622813|gb|EAX02408.1|	401	8e-45	polymerase (RNA) II (DNA directed) polypeptide L, 7.6kDa, partial [Homo sapiens]	gi|219879829|ref|NM_021128.4|	876	0	Homo sapiens polymerase (RNA) II subunit L (POLR2L), mRNA	P62876	139	7e-41	DNA-directed RNA polymerases I, II, and III subunit RPABC5	SPAC1B3.12c	110	3e-30	COG1644	pfam01194	RNA_pol_N	RNA polymerases N / 8 kDa subunit.	GO:0006360|transcription from RNA polymerase I promoter;GO:0006366|transcription from RNA polymerase II promoter;GO:0006383|transcription from RNA polymerase III promoter;	GO:0005736|DNA-directed RNA polymerase I complex;GO:0005665|DNA-directed RNA polymerase II, core complex;GO:0005666|DNA-directed RNA polymerase III complex;GO:0005634|nucleus;	GO:0003677|DNA binding;GO:0003899|DNA-directed RNA polymerase activity;GO:0008270|zinc ion binding;	K03007	RPB10, POLR2L; DNA-directed RNA polymerases I, II, and III subunit RPABC5
ENSG00000177706	6.81284	7.53616	6.4759	7.08536	FAM20C	protein_coding	chr7:192969-260745:+	gi|116174742|ref|NP_064608.2|	2694	0	extracellular serine/threonine protein kinase FAM20C precursor [Homo sapiens]	gi|358679335|ref|NM_020223.3|	2751	0	Homo sapiens family with sequence similarity 20 member C (FAM20C), mRNA	Q8IXL6	1042	0	Extracellular serine/threonine protein kinase FAM20C	.	.	.	.	pfam06702	DUF1193	Protein of unknown function (DUF1193). This family represents the C-terminus of several hypothetical eukaryotic proteins of unknown function. Family members contain two conserved motifs: DRHHYE and QCC, as well as a number of conserved cysteine residues.	GO:0031214|biomineral tissue development;GO:0097187|dentinogenesis;GO:0070166|enamel mineralization;GO:0071895|odontoblast differentiation;GO:0036179|osteoclast maturation;GO:0030501|positive regulation of bone mineralization;GO:0045669|positive regulation of osteoblast differentiation;GO:0006468|protein phosphorylation;GO:0040036|regulation of fibroblast growth factor receptor signaling pathway;…	GO:0070062|extracellular exosome;GO:0005615|extracellular space;GO:0005794|Golgi apparatus;	GO:0005524|ATP binding;GO:0005509|calcium ion binding;GO:0030145|manganese ion binding;GO:0004674|protein serine/threonine kinase activity;	.	.
ENSG00000207926	1.87718	3.11083	1.91424	0.677368	MIR135A1	miRNA	chr3:52294219-52294308:-	.	.	.	.	gi|987976948|emb|LT160001.1|	90	2e-38	Macaca fascicularis complete genome, chromosome chr2	.	.	.	.	.	.	.	.	pfam00882	Zn_dep_PLPC	Zinc dependent phospholipase C.	.	.	.	.	.
ENSG00000207924	0	0	0	0	MIR196A2	miRNA	chr12:53991738-53991847:+	.	.	.	.	gi|731443057|ref|NR_129197.1|	110	2e-49	Eptesicus fuscus microRNA mir-196 (MIR196), microRNA	.	.	.	.	.	.	.	.	pfam05817	Ribophorin_II	Oligosaccharyltransferase subunit Ribophorin II. This family contains eukaryotic Ribophorin II (RPN2) proteins. The mammalian oligosaccharyltransferase (OST) is a protein complex that effects the cotranslational N-glycosylation of newly synthesized polypeptides, and is composed of the following proteins: ribophorins I and II (RI and RII), OST48, and Dadl, N33/IAP, OST4, STT3. The family also incl…	.	.	.	.	.
ENSG00000207922	0	0	0	0	MIR566	miRNA	chr3:50173326-50173419:+	gi|6690252|gb|AAF24056.1|AF090944_1	117	3e-07	PRO0663 [Homo sapiens]	gi|262205801|ref|NR_030291.1|	94	1e-40	Homo sapiens microRNA 566 (MIR566), microRNA	.	.	.	.	.	.	.	.	pfam13900	GVQW	Putative binding domain. This short domain is often found nested inside other longer domains. The function is not known, but the domain carries a highly conserved GVQW motif. The members are rich in proline and cysteine. This may be a binding domain.	.	.	.	.	.
ENSG00000089327	63.1643	58.0903	54.7025	55.3617	FXYD5	protein_coding	chr19:35154730-35169883:+	gi|675736646|ref|XP_008967456.1|	993	5e-132	PREDICTED: FXYD domain-containing ion transport regulator 5 isoform X3 [Pan paniscus]	gi|257195183|ref|NR_028406.1|	1580	0	Homo sapiens FXYD domain containing ion transport regulator 5 (FXYD5), transcript variant 4, non-coding RNA	Q96DB9	271	3e-90	FXYD domain-containing ion transport regulator 5	.	.	.	.	pfam02038	ATP1G1_PLM_MAT8	ATP1G1/PLM/MAT8 family.	GO:0030033|microvillus assembly;GO:0046588|negative regulation of calcium-dependent cell-cell adhesion;GO:2000649|regulation of sodium ion transmembrane transporter activity;	GO:0016021|integral component of membrane;GO:0005887|integral component of plasma membrane;	GO:0003779|actin binding;GO:0045296|cadherin binding;GO:0005216|ion channel activity;GO:0017080|sodium channel regulator activity;	K13362	FXYD5, DYSAD; FXYD domain-containing ion transport regulator 5
ENSG00000130779	13.8637	14.4928	12.6641	12.9312	CLIP1	protein_coding	chr12:122271432-122422632:-	gi|351542242|ref|NP_001234926.1|	6265	0	CAP-Gly domain-containing linker protein 1 isoform c [Homo sapiens]	gi|351542241|ref|NM_001247997.1|	5913	0	Homo sapiens CAP-Gly domain containing linker protein 1 (CLIP1), transcript variant 3, mRNA	P30622	162	6e-89	CAP-Gly domain-containing linker protein 1	ECU06g0410	73.6	5e-13	COG5244	pfam01576	Myosin_tail_1	Myosin tail. The myosin molecule is a multi-subunit complex made up of two heavy chains and four light chains it is a fundamental contractile protein found in all eukaryote cell types. This family consists of the coiled-coil myosin heavy chain tail region. The coiled-coil is composed of the tail from two molecules of myosin. These can then assemble into the macromolecular thick filament. The coil…	GO:0001578|microtubule bundle formation;GO:0007067|mitotic nuclear division;GO:1900006|positive regulation of dendrite development;GO:0031116|positive regulation of microtubule polymerization;GO:0044861|protein transport into plasma membrane raft;GO:0007062|sister chromatid cohesion;	GO:0005813|centrosome;GO:0005737|cytoplasm;GO:0005881|cytoplasmic microtubule;GO:0030659|cytoplasmic vesicle membrane;GO:0005829|cytosol;GO:0005768|endosome;GO:0005882|intermediate filament;GO:0000776|kinetochore;GO:0005874|microtubule;GO:0015630|microtubule cytoskeleton;GO:1990752|microtubule end;GO:0035371|microtubule plus-end;GO:0005635|nuclear envelope;GO:0001726|ruffle;	GO:0046872|metal ion binding;GO:0008017|microtubule binding;GO:0051010|microtubule plus-end binding;GO:0042803|protein homodimerization activity;GO:0015631|tubulin binding;GO:0008270|zinc ion binding;	K10421	CLIP1, RSN; CAP-Gly domain-containing linker protein 1
ENSG00000143450	0.0486211	0.0362583	0.0247905	0.0789507	OAZ3	protein_coding	chr1:151762899-151771334:+	gi|190886510|ref|NP_057262.2|	1254	3e-172	ornithine decarboxylase antizyme 3 isoform 1 [Homo sapiens]	gi|34532139|dbj|AK125876.1|	3757	0	Homo sapiens cDNA FLJ43888 fis, clone TESTI4009306, moderately similar to Homo sapiens ornithine decarboxylase antizyme 3 (OAZ3)	Q9UMX2	51.6	6e-07	Ornithine decarboxylase antizyme 3	.	.	.	.	pfam02100	ODC_AZ	Ornithine decarboxylase antizyme. This family consists of ornithine decarboxylase antizyme proteins. The polyamine biosynthetic enzyme ornithine decarboxylase (ODC) is degraded by the 26 S proteasome via a ubiquitin-independent pathway. Its degradation is greatly accelerated by association with the polyamine-induced regulatory protein antizyme 1 (AZ1).	GO:1902268|negative regulation of polyamine transmembrane transport;GO:0006596|polyamine biosynthetic process;GO:0006595|polyamine metabolic process;GO:0045732|positive regulation of protein catabolic process;GO:0006521|regulation of cellular amino acid metabolic process;GO:0007283|spermatogenesis;	GO:0072562|blood microparticle;GO:0005737|cytoplasm;GO:0005829|cytosol;GO:0005634|nucleus;	GO:0008073|ornithine decarboxylase inhibitor activity;GO:0015489|putrescine transmembrane transporter activity;	K16614	OAZ3; ornithine decarboxylase antizyme 3
ENSG00000143457	9.18572	9.95765	9.79832	8.68023	GOLPH3L	protein_coding	chr1:150646225-150697144:-	gi|119573912|gb|EAW53527.1|	1296	1e-167	golgi phosphoprotein 3-like, isoform CRA_b [Homo sapiens]	gi|209954684|ref|NM_018178.5|	2996	0	Homo sapiens golgi phosphoprotein 3 like (GOLPH3L), mRNA	Q9H4A5	493	2e-165	Golgi phosphoprotein 3-like	.	.	.	.	pfam05719	GPP34	Golgi phosphoprotein 3 (GPP34). This family consists of several eukaryotic GPP34 like proteins. GPP34 localizes to the Golgi complex and is conserved from yeast to humans. The cytosolic-ally exposed location of GPP34 predict a role for a novel coat protein in Golgi trafficking.	GO:0007030|Golgi organization;GO:0048193|Golgi vesicle transport;GO:0050714|positive regulation of protein secretion;	GO:0032580|Golgi cisterna membrane;GO:0000139|Golgi membrane;GO:0032588|trans-Golgi network membrane;	GO:0070273|phosphatidylinositol-4-phosphate binding;	K15620	GOLPH3, GPP34; golgi phosphoprotein 3
ENSG00000215018	0.0765733	0.118436	0.0433805	0.0368413	COL28A1	protein_coding	chr7:7356203-7535853:-	gi|675781124|ref|XP_008976988.1|	3861	0	PREDICTED: collagen alpha-1(XXVIII) chain [Pan paniscus]	gi|767945409|ref|XM_011515359.1|	4177	0	PREDICTED: Homo sapiens collagen, type XXVIII, alpha 1 (COL28A1), transcript variant X2, mRNA	Q2UY09	1473	0	Collagen alpha-1(XXVIII) chain	.	.	.	.	pfam00092	VWA	von Willebrand factor type A domain.	GO:0007155|cell adhesion;	GO:0005604|basement membrane;GO:0005581|collagen trimer;GO:0005788|endoplasmic reticulum lumen;GO:0005576|extracellular region;	GO:0004867|serine-type endopeptidase inhibitor activity;	.	.
ENSG00000270994	0	0	0	0	AL157899.1	processed_pseudogene	chr1:183709305-183710240:-	gi|731506976|ref|XP_010597163.1|	450	3e-49	PREDICTED: brachyury protein isoform X2 [Loxodonta africana]	gi|302486764|ref|NG_027025.1|	936	0	Homo sapiens T, brachyury homolog (mouse) pseudogene (LOC100420254) on chromosome 1	Q9GL27	96.7	3e-21	Brachyury protein	.	.	.	.	pfam00907	T-box	T-box. The T-box encodes a 180 amino acid domain that binds to DNA. Genes encoding T-box proteins are found in a wide range of animals, but not in other kingdoms such as plants. Family members are all thought to bind to the DNA consensus sequence TCACACCT. they are found exclusively in the nucleus, and perform DNA-binding and transcriptional activation/repression roles. They are generally require…	GO:0030509|BMP signaling pathway;GO:0060349|bone morphogenesis;GO:0060070|canonical Wnt signaling pathway;GO:0061371|determination of heart left/right asymmetry;GO:0048706|embryonic skeletal system development;GO:0003007|heart morphogenesis;GO:0007509|mesoderm migration involved in gastrulation;GO:0001839|neural plate morphogenesis;GO:0001843|neural tube closure;GO:0014028|notochord formation;GO:…	GO:0005737|cytoplasm;GO:0000790|nuclear chromatin;GO:0005634|nucleus;	GO:0000978|RNA polymerase II core promoter proximal region sequence-specific DNA binding;GO:0000980|RNA polymerase II distal enhancer sequence-specific DNA binding;GO:0003705|transcription factor activity, RNA polymerase II distal enhancer sequence-specific binding;GO:0001191|transcriptional repressor activity, RNA polymerase II transcription factor binding;	K10172	BRA, T; brachyury protein
ENSG00000130770	32.9034	32.4393	22.2998	28.9061	ATPIF1	protein_coding	chr1:28236109-28246906:+	gi|119628111|gb|EAX07706.1|	426	2e-50	ATPase inhibitory factor 1, isoform CRA_c [Homo sapiens]	gi|324072717|ref|NM_178191.2|	1855	0	Homo sapiens ATPase inhibitory factor 1 (ATPIF1), transcript variant 3, mRNA	Q5RFJ9	108	1e-28	ATPase inhibitor, mitochondrial	.	.	.	.	pfam04568	IATP	Mitochondrial ATPase inhibitor, IATP. ATP synthase inhibitor prevents the enzyme from switching to ATP hydrolysis during collapse of the electrochemical gradient, for example during oxygen deprivation ATP synthase inhibitor forms a one to one complex with the F1 ATPase, possibly by binding at the alpha-beta interface. It is thought to inhibit ATP synthesis by preventing the release of ATP. The mi…	GO:0030218|erythrocyte differentiation;GO:0006783|heme biosynthetic process;GO:0051882|mitochondrial depolarization;GO:0098779|mitophagy in response to mitochondrial depolarization;GO:0032780|negative regulation of ATPase activity;GO:0001937|negative regulation of endothelial cell proliferation;GO:0051346|negative regulation of hydrolase activity;GO:1901030|positive regulation of mitochondrial ou…	GO:0009986|cell surface;GO:0005753|mitochondrial proton-transporting ATP synthase complex;GO:0005739|mitochondrion;	GO:0043532|angiostatin binding;GO:0051117|ATPase binding;GO:0042030|ATPase inhibitor activity;GO:0005516|calmodulin binding;GO:0042803|protein homodimerization activity;	.	.
ENSG00000215014	0.187629	0.106606	0.191333	0.116065	AL645728.1	lincRNA	chr1:1574975-1577075:+	gi|119576585|gb|EAW56181.1|	484	2e-54	hCG1820414, partial [Homo sapiens]	gi|666670560|tpe|LK938573.1|	2101	0	TPA: Homo sapiens long non-coding RNA OTTHUMT00000474166.1 (RP5-832C2.5 gene), lincRNA	Q8N2A0	65.9	3e-20	Putative uncharacterized protein encoded by LINC00269	.	.	.	.	pfam13900	GVQW	Putative binding domain. This short domain is often found nested inside other longer domains. The function is not known, but the domain carries a highly conserved GVQW motif. The members are rich in proline and cysteine. This may be a binding domain.	.	.	.	.	.
ENSG00000130772	4.82544	4.02143	3.92518	4.28765	MED18	protein_coding	chr1:28329002-28335967:+	gi|795435004|ref|XP_011761389.1|	1173	1e-158	PREDICTED: mediator of RNA polymerase II transcription subunit 18 isoform X2 [Macaca nemestrina]	gi|188219519|ref|NM_017638.2|	1833	0	Homo sapiens mediator complex subunit 18 (MED18), transcript variant 1, mRNA	Q0VCD4	54.7	4e-09	Mediator of RNA polymerase II transcription subunit 18	.	.	.	.	pfam09637	Med18	Med18 protein. Med18 is one subunit of Mediator, a head-module multiprotein complex, that stimulates basal RNA polymerase II (Pol II) transcription. Med18 consists of an eight-stranded beta-barrel with a central pore and three flanking helices. It complexes with Med8 and Med20 proteins by forming a heterodimer of two-fold symmetry with Med20 and binding the C-terminal alpha-helix region of Med8 a…	GO:0006369|termination of RNA polymerase II transcription;	GO:0070847|core mediator complex;GO:0016592|mediator complex;GO:0000151|ubiquitin ligase complex;	GO:0001104|RNA polymerase II transcription cofactor activity;GO:0061630|ubiquitin protein ligase activity;	K15135	MED18; mediator of RNA polymerase II transcription subunit 18
ENSG00000143458	1.82631	1.67577	1.3999	1.77801	GABPB2	protein_coding	chr1:151070578-151125542:+	gi|21389427|ref|NP_653219.1|	1919	0	GA-binding protein subunit beta-2 [Homo sapiens]	gi|20068493|emb|AL592424.13|	7588	0	Human DNA sequence from clone RP11-68I18 on chromosome 1, complete sequence	Q8TAK5	375	1e-125	GA-binding protein subunit beta-2	all2748	83.2	7e-17	COG0666	pfam13900	GVQW	Putative binding domain. This short domain is often found nested inside other longer domains. The function is not known, but the domain carries a highly conserved GVQW motif. The members are rich in proline and cysteine. This may be a binding domain.	GO:0045944|positive regulation of transcription from RNA polymerase II promoter;GO:0006351|transcription, DNA-templated;	GO:0005634|nucleus;	GO:0046982|protein heterodimerization activity;GO:0044212|transcription regulatory region DNA binding;	K09454	GABPB; GA-binding protein transcription factor, beta
ENSG00000130775	0.755584	0.53317	0.919629	0.422164	THEMIS2	protein_coding	chr1:27872543-27886685:+	gi|157738677|ref|NP_001099026.1|	3298	0	protein THEMIS2 isoform 3 [Homo sapiens]	gi|21753970|dbj|AK094833.1|	2861	0	Homo sapiens cDNA FLJ37514 fis, clone BRCAN2000639	Q5TEJ8	377	8e-126	Protein THEMIS2	.	.	.	.	pfam12736	CABIT	Cell-cycle sustaining, positive selection,. The 'CABIT' domain (for 'cysteine-containing, all- in Themis') is found in a newly identified gene family that has three mammalian homologues (Themis, Icb1 and 9130404H23Rik) that encode proteins with two CABIT domains and a highly conserved proline-rich region. In contrast, Fam59A, Fam59B and related proteins from mammals to cnidarians, including the i…	GO:0007155|cell adhesion;GO:0006954|inflammatory response;GO:0050852|T cell receptor signaling pathway;	GO:0005737|cytoplasm;GO:0005634|nucleus;	.	.	.
ENSG00000168827	4.96314	5.19528	4.98482	5.42674	GFM1	protein_coding	chr3:158644278-158692575:+	gi|815890950|ref|NP_001295093.1|	3969	0	elongation factor G, mitochondrial isoform 1 [Homo sapiens]	gi|426342678|ref|XM_004037915.1|	3581	0	PREDICTED: Gorilla gorilla gorilla G elongation factor, mitochondrial 1 (GFM1), mRNA	Q5R9V1	232	2e-70	Elongation factor G, mitochondrial	YLR069c	778	0	COG0480	pfam00009	GTP_EFTU	Elongation factor Tu GTP binding domain. This domain contains a P-loop motif, also found in several other families such as pfam00071, pfam00025 and pfam00063. Elongation factor Tu consists of three structural domains, this plus two C-terminal beta barrel domains.	GO:0070125|mitochondrial translational elongation;	GO:0005739|mitochondrion;	GO:0005525|GTP binding;GO:0003924|GTPase activity;GO:0003746|translation elongation factor activity;	K02355	fusA, GFM, EFG; elongation factor G
ENSG00000168826	1.91032	2.48091	1.82876	2.15238	ZBTB49	protein_coding	chr4:4290251-4321786:+	gi|223972645|ref|NP_660334.3|	3896	0	zinc finger and BTB domain-containing protein 49 [Homo sapiens]	gi|223972644|ref|NM_145291.3|	2889	0	Homo sapiens zinc finger and BTB domain containing 49 (ZBTB49), mRNA	Q6ZSB9	197	3e-62	Zinc finger and BTB domain-containing protein 49	.	.	.	.	pfam00651	BTB	BTB/POZ domain. The BTB (for BR-C, ttk and bab) or POZ (for Pox virus and Zinc finger) domain is present near the N-terminus of a fraction of zinc finger (pfam00096) proteins and in proteins that contain the pfam01344 motif such as Kelch and a family of pox virus proteins. The BTB/POZ domain mediates homomeric dimerization and in some instances heteromeric dimerization. The structure of the dimer…	GO:0007050|cell cycle arrest;GO:0008285|negative regulation of cell proliferation;GO:0045944|positive regulation of transcription from RNA polymerase II promoter;GO:0006351|transcription, DNA-templated;	GO:0005737|cytoplasm;GO:0005634|nucleus;	GO:0046872|metal ion binding;GO:0043565|sequence-specific DNA binding;GO:0001223|transcription coactivator binding;GO:0008134|transcription factor binding;	.	.
ENSG00000270996	0	0	0	0.0678121	AC005034.4	lincRNA	chr2:75719120-75720018:+	gi|119626707|gb|EAX06302.1|	228	9e-20	hCG2038847, partial [Homo sapiens]	gi|551845989|tpe|HG494229.1|	899	0	TPA: Homo sapiens long non-coding RNA OTTHUMT00000469549.1 (RP11-342K6.4 gene), lincRNA	Q8N2A0	76.6	1e-15	Putative uncharacterized protein encoded by LINC00269	.	.	.	.	pfam13900	GVQW	Putative binding domain. This short domain is often found nested inside other longer domains. The function is not known, but the domain carries a highly conserved GVQW motif. The members are rich in proline and cysteine. This may be a binding domain.	.	.	.	.	.
ENSG00000155189	4.22005	4.79376	5.41904	5.81778	AGPAT5	protein_coding	chr8:6708357-6759666:+	gi|61743952|ref|NP_060831.2|	1873	0	1-acyl-sn-glycerol-3-phosphate acyltransferase epsilon [Homo sapiens]	gi|110349784|ref|NM_018361.3|	3682	0	Homo sapiens 1-acylglycerol-3-phosphate O-acyltransferase 5 (AGPAT5), mRNA	Q9NUQ2	249	6e-80	1-acyl-sn-glycerol-3-phosphate acyltransferase epsilon	ECU04g1280	81.6	1e-15	COG0204	pfam01553	Acyltransferase	Acyltransferase. This family contains acyltransferases involved in phospholipid biosynthesis and other proteins of unknown function. This family also includes tafazzin, the Barth syndrome gene.	GO:0016024|CDP-diacylglycerol biosynthetic process;GO:0002244|hematopoietic progenitor cell differentiation;GO:0006654|phosphatidic acid biosynthetic process;GO:0008654|phospholipid biosynthetic process;GO:0019432|triglyceride biosynthetic process;	GO:0005789|endoplasmic reticulum membrane;GO:0016021|integral component of membrane;GO:0005741|mitochondrial outer membrane;GO:0005739|mitochondrion;GO:0005635|nuclear envelope;	GO:0003841|1-acylglycerol-3-phosphate O-acyltransferase activity;	K19007	AGPAT5; lysophosphatidiate acyltransferase [EC:2.3.1.51]
ENSG00000280422	0	0.0545229	0.0279587	0.0296802	AC115284.2	TEC	chr3:51951849-51953902:-	gi|821024389|ref|XP_012358188.1|	234	5e-35	PREDICTED: LOW QUALITY PROTEIN: uncharacterized protein LOC101179517, partial [Nomascus leucogenys]	gi|29788912|gb|AC115284.4|	2054	0	Homo sapiens chromosome 3 clone RP11-155D18, complete sequence	Q8WTZ3	95.1	4e-20	Zinc finger protein ENSP00000375192	.	.	.	.	pfam13900	GVQW	Putative binding domain. This short domain is often found nested inside other longer domains. The function is not known, but the domain carries a highly conserved GVQW motif. The members are rich in proline and cysteine. This may be a binding domain.	GO:0006355|regulation of transcription, DNA-templated;GO:0006351|transcription, DNA-templated;	GO:0005634|nucleus;	GO:0003677|DNA binding;GO:0046872|metal ion binding;	.	.
ENSG00000280420	0.116354	0.462768	0.237302	0	AC005355.2	TEC	chr5:134522613-134523096:-	.	.	.	.	gi|3366557|gb|AC005355.1|	484	0	Homo sapiens chromosome 5, P1 clone 1307e8 (LBNL H60), complete sequence	.	.	.	.	.	.	.	.	pfam02667	SCFA_trans	Short chain fatty acid transporter. This family consists of two sequences annotated as short chain fatty acid transporters, however, there are no references giving details of experimental characterisation of this function.	.	.	.	.	.
ENSG00000280426	0	0	0.0336028	0.0713436	AC084876.2	TEC	chr12:109997419-109999127:-	.	.	.	.	gi|345478683|ref|NG_029885.1|	1709	0	Homo sapiens G protein-coupled receptor kinase interacting ArfGAP 2 (GIT2), RefSeqGene on chromosome 12	.	.	.	.	.	.	.	.	pfam14675	FANCI_S1	FANCI solenoid 1. This is the solenoid 1 (S1) domain of the Fanconi anemia group I protein.	.	.	.	.	.
ENSG00000270993	0.866391	0	0.441747	0.937894	AC111186.1	processed_pseudogene	chr17:75060491-75060620:-	gi|119609637|gb|EAW89231.1|	216	9e-22	hCG1820361 [Homo sapiens]	gi|767994179|ref|XM_011524575.1|	130	2e-60	PREDICTED: Homo sapiens potassium channel tetramerization domain containing 2 (KCTD2), transcript variant X1, mRNA	Q9Y4P8	81.6	9e-19	WD repeat domain phosphoinositide-interacting protein 2	.	.	.	.	pfam13575	DUF4135	Domain of unknown function (DUF4135). This presumed domain is functionally uncharacterized. This domain family is found in bacteria and archaea, and is approximately 380 amino acids in length. The family is found in association with pfam05147. This domain may be involved in synthesis of a lantibiotic compound.	GO:0000045|autophagosome assembly;GO:0016236|macroautophagy;GO:0000422|mitophagy;GO:0044804|nucleophagy;GO:0006497|protein lipidation;GO:0034497|protein localization to pre-autophagosomal structure;	GO:0005737|cytoplasm;GO:0005829|cytosol;GO:0019898|extrinsic component of membrane;GO:0005654|nucleoplasm;GO:0000407|pre-autophagosomal structure;GO:0034045|pre-autophagosomal structure membrane;GO:0043234|protein complex;	GO:0080025|phosphatidylinositol-3,5-bisphosphate binding;GO:0032266|phosphatidylinositol-3-phosphate binding;GO:0010314|phosphatidylinositol-5-phosphate binding;	K17908	WIPI, ATG18; autophagy-related protein 18
ENSG00000280424	0	0.0672693	0	0	BX537318.2	TEC	chr22:46006616-46010777:+	gi|74711059|sp|Q6ZR54.1|YN009_HUMAN	635	4e-72	RecName: Full=Putative uncharacterized protein FLJ46641	gi|224549034|ref|NR_027240.1|	4162	0	Homo sapiens dynein heavy chain -like pseudogene (LOC730668), non-coding RNA	Q6ZR54	249	1e-73	Putative uncharacterized protein FLJ46641	.	.	.	.	pfam15263	DUF4593	Domain of unknown function (DUF4593). This protein family is a putative uncharacterized protein family. Its existence is uncertain and its precise function is unknown. This family of proteins is thought to be found in eukaryotes. Proteins in this family are estimated to be around 155 amino acids in length.	.	.	.	.	.
ENSG00000280425	0.0226667	0	0	0	AL357673.2	antisense_RNA	chr1:54137746-54142980:+	gi|72384339|ref|NP_963840.2|	693	3e-76	CUB domain-containing protein 2 precursor [Homo sapiens]	gi|20330128|emb|AL357673.12|	4721	0	Human DNA sequence from clone RP11-446E24 on chromosome 1, complete sequence	Q5VXM1	271	1e-77	CUB domain-containing protein 2	.	.	.	.	pfam00431	CUB	CUB domain.	.	GO:0005576|extracellular region;	.	.	.
ENSG00000018610	12.2017	12.9787	12.9545	12.4762	CXorf56	protein_coding	chrX:119538149-119565408:-	gi|946649455|ref|XP_014415278.1|	928	1e-121	PREDICTED: UPF0428 protein CXorf56 homolog [Camelus ferus]	gi|283046675|ref|NM_001170569.1|	2372	0	Homo sapiens chromosome X open reading frame 56 (CXorf56), transcript variant 2, mRNA	Q6P338	89	4e-20	UPF0428 protein CXorf56 homolog	.	.	.	.	pfam13900	GVQW	Putative binding domain. This short domain is often found nested inside other longer domains. The function is not known, but the domain carries a highly conserved GVQW motif. The members are rich in proline and cysteine. This may be a binding domain.	.	.	.	.	.
ENSG00000108395	14.0121	14.2899	13.5868	14.6236	TRIM37	protein_coding	chr17:58982638-59106921:-	gi|767994846|ref|XP_011523134.1|	4475	0	PREDICTED: E3 ubiquitin-protein ligase TRIM37 isoform X2 [Homo sapiens]	gi|1005261084|ref|NM_015294.4|	4330	0	Homo sapiens tripartite motif containing 37 (TRIM37), transcript variant 1, mRNA	O94972	94	1e-20	E3 ubiquitin-protein ligase TRIM37	.	.	.	.	pfam00643	zf-B_box	B-box zinc finger.	GO:0070842|aggresome assembly;GO:0035518|histone H2A monoubiquitination;GO:0036353|histone H2A-K119 monoubiquitination;GO:0046600|negative regulation of centriole replication;GO:0032088|negative regulation of NF-kappaB transcription factor activity;GO:0000122|negative regulation of transcription from RNA polymerase II promoter;GO:0051092|positive regulation of NF-kappaB transcription factor activ…	GO:0016235|aggresome;GO:0005737|cytoplasm;GO:0005829|cytosol;GO:0048471|perinuclear region of cytoplasm;GO:0005777|peroxisome;	GO:0003682|chromatin binding;GO:0016874|ligase activity;GO:0042803|protein homodimerization activity;GO:0005164|tumor necrosis factor receptor binding;GO:0061630|ubiquitin protein ligase activity;GO:0031625|ubiquitin protein ligase binding;GO:0004842|ubiquitin-protein transferase activity;GO:0008270|zinc ion binding;	K10608	TRIM37, MUL; tripartite motif-containing protein 37 [EC:2.3.2.27]
ENSG00000212383	0	0.417873	0	0	SNORA48	snoRNA	chr12:56861375-56861508:+	.	.	.	.	gi|820703372|tpe|LN847665.1|	134	1e-62	TPA: Homo sapiens SNORA48L6 gene for small nucleolar RNA SNORA48L6	.	.	.	.	.	.	.	.	pfam09735	Nckap1	Membrane-associated apoptosis protein. Expression of this protein was found to be markedly reduced in patients with Alzheimer's disease. It is involved in the regulation of actin polymerization in the brain as part of a WAVE2 signalling complex.	.	.	.	.	.
ENSG00000212385	1.08299	1.07683	0	0	RNU6-817P	snRNA	chr1:116413766-116413869:-	.	.	.	.	gi|953267183|ref|NG_045419.1|	104	3e-46	Homo sapiens RNA, U6 small nuclear 817, pseudogene (RNU6-817P) on chromosome 1	.	.	.	.	.	.	.	.	pfam00530	SRCR	Scavenger receptor cysteine-rich domain. These domains are disulphide rich extracellular domains. These domains are found in several extracellular receptors and may be involved in protein-protein interactions.	.	.	.	.	.
ENSG00000197576	0.0322355	0.0961562	0	0.104688	HOXA4	protein_coding	chr7:27128507-27130799:-	gi|148613882|ref|NP_002132.3|	803	9e-99	homeobox protein Hox-A4 [Homo sapiens]	gi|148613881|ref|NM_002141.4|	1728	0	Homo sapiens homeobox A4 (HOXA4), mRNA	Q00056	229	5e-71	Homeobox protein Hox-A4	.	.	.	.	pfam00046	Homeobox	Homeobox domain.	GO:0009653|anatomical structure morphogenesis;GO:0007275|multicellular organismal development;GO:0006351|transcription, DNA-templated;	GO:0005634|nucleus;	GO:0043565|sequence-specific DNA binding;GO:0003700|transcription factor activity, sequence-specific DNA binding;	K09304	HOX_4; homeobox protein HoxA/B/C/D4
ENSG00000197579	7.51697	8.71762	8.1278	9.4167	TOPORS	protein_coding	chr9:32540544-32552553:-	gi|40805104|ref|NP_005793.2|	2736	0	E3 ubiquitin-protein ligase Topors isoform 1 [Homo sapiens]	gi|307344671|ref|NM_005802.4|	4098	0	Homo sapiens topoisomerase I binding, arginine/serine-rich, E3 ubiquitin protein ligase (TOPORS), transcript variant 1, mRNA	Q9NS56	547	2e-173	E3 ubiquitin-protein ligase Topors	.	.	.	.	pfam13923	zf-C3HC4_2	Zinc finger, C3HC4 type (RING finger).	GO:0006974|cellular response to DNA damage stimulus;GO:0008630|intrinsic apoptotic signaling pathway in response to DNA damage;GO:0042771|intrinsic apoptotic signaling pathway in response to DNA damage by p53 class mediator;GO:0051457|maintenance of protein location in nucleus;GO:0043066|negative regulation of apoptotic process;GO:0035845|photoreceptor cell outer segment organization;GO:0045893|p…	GO:0005814|centriole;GO:0036064|ciliary basal body;GO:0000930|gamma-tubulin complex;GO:0030496|midbody;GO:0016607|nuclear speck;GO:0005634|nucleus;GO:0032391|photoreceptor connecting cilium;GO:0016605|PML body;GO:0000922|spindle pole;GO:0000151|ubiquitin ligase complex;	GO:0003823|antigen binding;GO:0003677|DNA binding;GO:0044547|DNA topoisomerase binding;GO:0016874|ligase activity;GO:0019789|SUMO transferase activity;GO:0061630|ubiquitin protein ligase activity;GO:0004842|ubiquitin-protein transferase activity;GO:0008270|zinc ion binding;	K10631	TOPORS; E3 ubiquitin-protein ligase Topors [EC:2.3.2.27]
ENSG00000212389	0	0	0	0	RNU6-1275P	snRNA	chr2:147877422-147877528:+	gi|537152882|gb|ERE72362.1|	116	3e-06	membralin-like protein [Cricetulus griseus]	gi|953267191|ref|NG_046026.1|	107	7e-48	Homo sapiens RNA, U6 small nuclear 1275, pseudogene (RNU6-1275P) on chromosome 2	.	.	.	.	.	.	.	.	pfam00958	GMP_synt_C	GMP synthase C terminal domain. GMP synthetase is a glutamine amidotransferase from the de novo purine biosynthetic pathway. This family is the C-terminal domain specific to the GMP synthases EC:6.3.5.2. In prokaryotes this domain mediates dimerization. Eukaryotic GMP synthases are monomers. This domain in eukaryotes includes several large insertions that may form globular domains.	.	.	.	.	.
ENSG00000233354	0.287813	0	0	0.103855	LINC00028	lincRNA	chr20:31485778-31487574:+	gi|355563247|gb|EHH19809.1|	495	1e-60	hypothetical protein EGK_02538, partial [Macaca mulatta]	gi|211904183|ref|NR_024358.1|	587	0	Homo sapiens long intergenic non-protein coding RNA 28 (LINC00028), long non-coding RNA	.	.	.	.	.	.	.	.	pfam04094	DUF390	Protein of unknown function (DUF390). This is a family of long proteins currently only found in the rice genome. They have no known function. However they may be some kind of transposable element.	.	.	.	.	.
ENSG00000233355	0	0	0.0295407	0.0940788	CHRM3-AS2	antisense_RNA	chr1:239703381-239730465:-	gi|119590485|gb|EAW70079.1|	684	1e-81	hCG2038857, partial [Homo sapiens]	gi|685843745|tpe|LN607897.1|	2431	0	TPA: Homo sapiens long non-coding RNA OTTHUMT00000095642.3 (RP11-343J24.1 gene), antisense	Q8N2A0	84	9e-17	Putative uncharacterized protein encoded by LINC00269	.	.	.	.	pfam13900	GVQW	Putative binding domain. This short domain is often found nested inside other longer domains. The function is not known, but the domain carries a highly conserved GVQW motif. The members are rich in proline and cysteine. This may be a binding domain.	.	.	.	.	.
ENSG00000008196	0.109902	0.136595	0.140089	0.0793145	TFAP2B	protein_coding	chr6:50818723-50847613:+	gi|115495877|ref|NP_001069715.1|	2104	0	transcription factor AP-2-beta [Bos taurus]	gi|118582288|ref|NM_003221.3|	5770	0	Homo sapiens transcription factor AP-2 beta (activating enhancer binding protein 2 beta) (TFAP2B), mRNA	Q61313	319	4e-105	Transcription factor AP-2-beta	.	.	.	.	pfam03299	TF_AP-2	Transcription factor AP-2.	GO:0035909|aorta morphogenesis;GO:0055074|calcium ion homeostasis;GO:0097275|cellular ammonia homeostasis;GO:0097276|cellular creatinine homeostasis;GO:0097277|cellular urea homeostasis;GO:0072044|collecting duct development;GO:0072017|distal tubule development;GO:0097070|ductus arteriosus closure;GO:0045444|fat cell differentiation;GO:0035136|forelimb morphogenesis;GO:0042593|glucose homeostasis…	GO:0005634|nucleus;	GO:0003682|chromatin binding;GO:0043027|cysteine-type endopeptidase inhibitor activity involved in apoptotic process;GO:0001158|enhancer sequence-specific DNA binding;GO:0046983|protein dimerization activity;GO:0046982|protein heterodimerization activity;GO:0042803|protein homodimerization activity;GO:0000979|RNA polymerase II core promoter sequence-specific DNA binding;GO:0001105|RNA polymerase …	K09176	TFAP2A_B; transcription factor AP-2 alpha/beta
ENSG00000253908	0.245919	0.24452	0.167182	0.621167	AC104115.2	processed_pseudogene	chr5:180257680-180258366:+	gi|694914153|ref|XP_009448632.1|	1035	3e-139	PREDICTED: zinc finger protein 670-like [Pan troglodytes]	gi|334883167|ref|NG_029059.1|	687	0	Homo sapiens mitogen-activated protein kinase 9 (MAPK9), RefSeqGene on chromosome 5	Q9BS34	91.7	3e-20	Zinc finger protein 670	.	.	.	.	pfam13465	zf-H2C2_2	Zinc-finger double domain.	GO:0006355|regulation of transcription, DNA-templated;GO:0006351|transcription, DNA-templated;	GO:0005634|nucleus;	GO:0003677|DNA binding;GO:0046872|metal ion binding;	K09228	KRAB; KRAB domain-containing zinc finger protein
ENSG00000182521	0.0701895	0.0232634	0.0715751	0	TBPL2	protein_coding	chr14:55413541-55456726:-	gi|39930602|ref|NP_950248.1|	1687	0	TATA box-binding protein-like protein 2 [Homo sapiens]	gi|795606560|ref|XM_012061890.1|	1384	0	PREDICTED: Cercocebus atys TATA box binding protein like 2 (TBPL2), mRNA	Q6SJ96	654	0	TATA box-binding protein-like protein 2	YER148w	308	8e-99	COG2101	pfam00352	TBP	Transcription factor TFIID (or TATA-binding protein, TBP).	GO:0006352|DNA-templated transcription, initiation;GO:0007275|multicellular organismal development;GO:0045892|negative regulation of transcription, DNA-templated;	GO:0005737|cytoplasm;GO:0005634|nucleus;	GO:0003677|DNA binding;GO:0003700|transcription factor activity, sequence-specific DNA binding;	K03120	TBP, tbp; transcription initiation factor TFIID TATA-box-binding protein
ENSG00000268173	0	0	0	0	AC007192.1	protein_coding	chr19:18153158-18178117:+	gi|317373311|sp|O00459.2|P85B_HUMAN	3184	0	RecName: Full=Phosphatidylinositol 3-kinase regulatory subunit beta; Short=PI3-kinase regulatory subunit beta; Short=PI3K regulatory subunit beta; Short=PtdIns-3-kinase regulatory subunit beta; AltName: Full=Phosphatidylinositol 3-kinase 85 kDa regulatory subunit beta; Short=PI3-kinase subunit p85-beta; Short=PtdIns-3-kinase regulatory subunit p85-beta	gi|92447693|gb|BC063240.1|	5109	0	Homo sapiens cDNA clone IMAGE:4837855, **** WARNING: chimeric clone ****	O00459	1231	0	Phosphatidylinositol 3-kinase regulatory subunit beta	.	.	.	.	pfam13900	GVQW	Putative binding domain. This short domain is often found nested inside other longer domains. The function is not known, but the domain carries a highly conserved GVQW motif. The members are rich in proline and cysteine. This may be a binding domain.	GO:0001678|cellular glucose homeostasis;GO:0032869|cellular response to insulin stimulus;GO:0038095|Fc-epsilon receptor signaling pathway;GO:0038096|Fc-gamma receptor signaling pathway involved in phagocytosis;GO:0008286|insulin receptor signaling pathway;GO:0050900|leukocyte migration;GO:0014065|phosphatidylinositol 3-kinase signaling;GO:0006661|phosphatidylinositol biosynthetic process;GO:00468…	GO:0005829|cytosol;GO:0005634|nucleus;GO:0005942|phosphatidylinositol 3-kinase complex;	GO:0016303|1-phosphatidylinositol-3-kinase activity;GO:0046935|1-phosphatidylinositol-3-kinase regulator activity;GO:0005096|GTPase activator activity;GO:0046934|phosphatidylinositol-4,5-bisphosphate 3-kinase activity;GO:0046982|protein heterodimerization activity;GO:0019903|protein phosphatase binding;GO:0030971|receptor tyrosine kinase binding;	K02649	PIK3R; phosphoinositide-3-kinase, regulatory subunit
ENSG00000233685	0	0	0	0	OR6L1P	unprocessed_pseudogene	chr10:133575122-133576031:-	gi|743697217|ref|XP_010951352.1|	377	2e-41	PREDICTED: olfactory receptor 6-like [Camelus bactrianus]	gi|339759604|gb|AC245077.1|	910	0	Homo sapiens BAC clone CH17-84A20 from chromosome 10, complete sequence	P34986	74.7	5e-14	Olfactory receptor 6	.	.	.	.	pfam13853	7tm_4	Olfactory receptor. The members of this family are transmembrane olfactory receptors.	GO:0007186|G-protein coupled receptor signaling pathway;GO:0007608|sensory perception of smell;	GO:0016021|integral component of membrane;GO:0005886|plasma membrane;	GO:0004930|G-protein coupled receptor activity;GO:0004984|olfactory receptor activity;	K04257	OLFR; olfactory receptor
ENSG00000233680	0	0	0.120266	0	HNRNPA1P27	processed_pseudogene	chrX:100887636-100888590:-	gi|724852650|ref|XP_010367400.1|	647	1e-88	PREDICTED: heterogeneous nuclear ribonucleoprotein A1-like [Rhinopithecus roxellana]	gi|768037743|ref|XM_011530954.1|	955	0	PREDICTED: Homo sapiens XK, Kell blood group complex subunit-related, X-linked (XKRX), transcript variant X1, mRNA	A5A6H4	61.2	3e-09	Heterogeneous nuclear ribonucleoprotein A1	.	.	.	.	pfam00076	RRM_1	RNA recognition motif. (a.k.a. RRM, RBD, or RNP domain). The RRM motif is probably diagnostic of an RNA binding protein. RRMs are found in a variety of RNA binding proteins, including various hnRNP proteins, proteins implicated in regulation of alternative splicing, and protein components of snRNPs. The motif also appears in a few single stranded DNA binding proteins. The RRM structure consists o…	GO:0006397|mRNA processing;GO:0051028|mRNA transport;GO:0008380|RNA splicing;	GO:0005737|cytoplasm;GO:0030529|ribonucleoprotein complex;GO:0005681|spliceosomal complex;	GO:0000166|nucleotide binding;GO:0003723|RNA binding;	K12741	HNRNPA1_3; heterogeneous nuclear ribonucleoprotein A1/A3
ENSG00000233682	0	0	0	0	AL356417.2	antisense_RNA	chr6:159165899-159170007:-	gi|119568020|gb|EAW47635.1|	472	1e-57	hCG2039931, partial [Homo sapiens]	gi|657940890|ref|NR_121668.1|	532	0	Homo sapiens uncharacterized LOC101929122 (LOC101929122), long non-coding RNA	.	.	.	.	.	.	.	.	pfam06070	Herpes_UL32	Herpesvirus large structural phosphoprotein UL32. The large phosphorylated protein (UL32-like) of herpes viruses is the polypeptide most frequently reactive in immuno-blotting analyses with antisera when compared with other viral proteins.	.	.	.	.	.
ENSG00000090376	0.0225172	0.0279863	0.0172212	0	IRAK3	protein_coding	chr12:66188879-66254622:+	gi|216547519|ref|NP_009130.2|	3206	0	interleukin-1 receptor-associated kinase 3 isoform a [Homo sapiens]	gi|216547518|ref|NM_007199.2|	8344	0	Homo sapiens interleukin 1 receptor associated kinase 3 (IRAK3), transcript variant 1, mRNA	Q9Y616	1017	0	Interleukin-1 receptor-associated kinase 3	BH2504_1	75.9	4e-13	COG0515	pfam00069	Pkinase	Protein kinase domain.	GO:0019221|cytokine-mediated signaling pathway;GO:0070498|interleukin-1-mediated signaling pathway;GO:0002755|MyD88-dependent toll-like receptor signaling pathway;GO:0001960|negative regulation of cytokine-mediated signaling pathway;GO:0045824|negative regulation of innate immune response;GO:0032695|negative regulation of interleukin-12 production;GO:0032715|negative regulation of interleukin-6 p…	GO:0005737|cytoplasm;GO:0005634|nucleus;	GO:0005524|ATP binding;GO:0000287|magnesium ion binding;GO:0046982|protein heterodimerization activity;GO:0042803|protein homodimerization activity;GO:0004674|protein serine/threonine kinase activity;	K04732	IRAK3; interleukin-1 receptor-associated kinase 3 [EC:2.7.11.1]
ENSG00000146918	11.5806	14.9202	10.6998	12.5625	NCAPG2	protein_coding	chr7:158631311-158704829:-	gi|530339581|ref|NP_001268862.1|	6077	0	condensin-2 complex subunit G2 isoform b [Homo sapiens]	gi|530339580|ref|NM_001281933.1|	5253	0	Homo sapiens non-SMC condensin II complex subunit G2 (NCAPG2), transcript variant 3, mRNA	Q86XI2	2317	0	Condensin-2 complex subunit G2	.	.	.	.	pfam12422	Condensin2nSMC	Condensin II non structural maintenance of chromosomes subunit. This domain family is found in eukaryotes, and is approximately 150 amino acids in length. This family is part of a non-SMC subunit of condensin II which is involved in maintenance of the structural integrity of chromosomes. Condensin II is made up of SMC (structural maintenance of chromosomes) and non-SMC subunits. The non-SMC subun…	GO:0051301|cell division;GO:0030261|chromosome condensation;GO:0001833|inner cell mass cell proliferation;GO:0007067|mitotic nuclear division;	GO:0016020|membrane;GO:0005654|nucleoplasm;	GO:0035064|methylated histone binding;	K11492	NCAPG2, LUZP5; condensin-2 complex subunit G2
ENSG00000090372	17.6442	19.0241	17.1507	19.1322	STRN4	protein_coding	chr19:46719507-46746994:-	gi|89886480|ref|NP_001034966.1|	3043	0	striatin-4 isoform 2 [Homo sapiens]	gi|89886479|ref|NM_001039877.1|	3210	0	Homo sapiens striatin 4 (STRN4), transcript variant 2, mRNA	P58404	379	5e-168	Striatin-4	.	.	.	.	pfam08232	Striatin	Striatin family. Striatin is an intracellular protein which has a caveolin-binding motif, a coiled-coil structure, a calmodulin-binding site, and a WD (pfam00400) repeat domain. It acts as a scaffold protein and is involved in signalling pathways.	.	GO:0005737|cytoplasm;GO:0043197|dendritic spine;GO:0016020|membrane;GO:0000159|protein phosphatase type 2A complex;	GO:0070016|armadillo repeat domain binding;GO:0032403|protein complex binding;GO:0051721|protein phosphatase 2A binding;	K17608	STRN1_3_4; striatin 1/3/4
ENSG00000167077	0.0208846	0.0207658	0.0212969	0	MEI1	protein_coding	chr22:41699499-41799456:+	gi|90403581|ref|NP_689726.3|	6003	0	meiosis inhibitor protein 1 [Homo sapiens]	gi|90403580|ref|NM_152513.3|	4005	0	Homo sapiens meiotic double-stranded break formation protein 1 (MEI1), mRNA	Q5TIA1	248	4e-73	Meiosis inhibitor protein 1	.	.	.	.	pfam13900	GVQW	Putative binding domain. This short domain is often found nested inside other longer domains. The function is not known, but the domain carries a highly conserved GVQW motif. The members are rich in proline and cysteine. This may be a binding domain.	GO:0007141|male meiosis I;GO:0007127|meiosis I;GO:0045141|meiotic telomere clustering;GO:0007286|spermatid development;	GO:0005623|cell;	.	.	.
ENSG00000167074	4.94477	4.57223	4.4943	4.09868	TEF	protein_coding	chr22:41367333-41399326:+	gi|291410326|ref|XP_002721439.1|	1165	2e-144	PREDICTED: thyrotroph embryonic factor isoform X4 [Oryctolagus cuniculus]	gi|371873248|ref|NM_003216.3|	4394	0	Homo sapiens thyrotrophic embryonic factor (TEF), transcript variant 1, mRNA	P97516	228	6e-74	Thyrotroph embryonic factor (Fragment)	.	.	.	.	pfam07716	bZIP_2	Basic region leucine zipper.	GO:0007275|multicellular organismal development;GO:0006357|regulation of transcription from RNA polymerase II promoter;GO:0048511|rhythmic process;	GO:0005634|nucleus;	GO:0000977|RNA polymerase II regulatory region sequence-specific DNA binding;GO:0001077|transcriptional activator activity, RNA polymerase II core promoter proximal region sequence-specific binding;	K09058	TEF; thyrotrophic embryonic factor
ENSG00000115561	13.9705	13.3644	12.6834	12.7955	CHMP3	protein_coding	chr2:86503431-86563479:-	gi|966982195|ref|XP_014968283.1|	1023	9e-127	PREDICTED: charged multivesicular body protein 3 isoform X1 [Macaca mulatta]	gi|301898687|ref|NM_016079.3|	3171	0	Homo sapiens charged multivesicular body protein 3 (CHMP3), transcript variant 1, mRNA	Q8CGS4	76.3	4e-15	Charged multivesicular body protein 3	SPAC9E9.14	97.4	4e-21	COG5491	pfam03357	Snf7	Snf7. This family of proteins are involved in protein sorting and transport from the endosome to the vacuole/lysosome in eukaryotic cells. Vacuoles/lysosomes play an important role in the degradation of both lipids and cellular proteins. In order to perform this degradative function, vacuoles/lysosomes contain numerous hydrolases which have been transported in the form of inactive precursors via …	GO:0007049|cell cycle;GO:0051301|cell division;GO:0008333|endosome to lysosome transport;GO:0032467|positive regulation of cytokinesis;GO:0015031|protein transport;GO:0051036|regulation of endosome size;	GO:0005829|cytosol;GO:0005769|early endosome;GO:0000815|ESCRT III complex;GO:0005770|late endosome;GO:0031902|late endosome membrane;GO:0030496|midbody;	GO:0005546|phosphatidylinositol-4,5-bisphosphate binding;	K12193	VPS24, CHMP3; charged multivesicular body protein 3
ENSG00000127452	10.4782	9.24599	8.31934	9.73149	FBXL12	protein_coding	chr19:9810267-9827816:-	gi|8923179|ref|NP_060173.1|	1679	0	F-box/LRR-repeat protein 12 isoform a [Homo sapiens]	gi|948284361|ref|NM_001316938.1|	1920	0	Homo sapiens F-box and leucine-rich repeat protein 12 (FBXL12), transcript variant 4, mRNA	Q9NXK8	276	6e-90	F-box/LRR-repeat protein 12	.	.	.	.	pfam13900	GVQW	Putative binding domain. This short domain is often found nested inside other longer domains. The function is not known, but the domain carries a highly conserved GVQW motif. The members are rich in proline and cysteine. This may be a binding domain.	GO:0016567|protein ubiquitination;GO:0006511|ubiquitin-dependent protein catabolic process;	GO:0005737|cytoplasm;GO:0000151|ubiquitin ligase complex;	.	K10278	FBXL12; F-box and leucine-rich repeat protein 12
ENSG00000115568	3.17247	3.49068	3.33363	3.51274	ZNF142	protein_coding	chr2:218637916-218659655:-	gi|157676340|ref|NP_001099007.1|	8100	0	zinc finger protein 142 [Homo sapiens]	gi|441418828|ref|NR_073599.1|	6005	0	Homo sapiens zinc finger protein 142 (ZNF142), transcript variant 2, non-coding RNA	P52746	2938	0	Zinc finger protein 142	.	.	.	.	pfam13465	zf-H2C2_2	Zinc-finger double domain.	GO:0006355|regulation of transcription, DNA-templated;GO:0006351|transcription, DNA-templated;	GO:0005634|nucleus;	GO:0003677|DNA binding;GO:0046872|metal ion binding;	.	.
ENSG00000204619	25.0956	23.0113	21.3598	23.2755	PPP1R11	protein_coding	chr6:30066709-30070333:+	gi|817328307|ref|XP_012291100.1|	370	4e-39	PREDICTED: protein phosphatase 1 regulatory subunit 11 isoform X1 [Aotus nancymaae]	gi|3387978|gb|AF070599.1|AF070599	1711	0	Homo sapiens clone 24451 mRNA sequence	Q7YR30	136	1e-36	Protein phosphatase 1 regulatory subunit 11	.	.	.	.	pfam07491	PPI_Ypi1	Protein phosphatase inhibitor. These proteins include Ypi1, , a novel Saccharomyces cerevisiae type 1 protein phosphatase inhibitor and ppp1r11/hcgv, annotated as having protein phosphatase inhibitor activity.	GO:0032515|negative regulation of phosphoprotein phosphatase activity;	GO:0005634|nucleus;GO:0000164|protein phosphatase type 1 complex;	GO:0004865|protein serine/threonine phosphatase inhibitor activity;	K17553	PPP1R11; protein phosphatase 1 regulatory subunit 11
ENSG00000204618	1.50617	1.24377	1.19748	0.939594	RNF39	protein_coding	chr6:30070266-30075887:-	gi|297206763|ref|NP_079512.2|	1873	0	RING finger protein 39 isoform 1 [Homo sapiens]	gi|297206762|ref|NM_025236.3|	2170	0	Homo sapiens ring finger protein 39 (RNF39), transcript variant 1, mRNA	Q9H2S5	64.3	2e-09	RING finger protein 39	.	.	.	.	pfam13765	PRY	SPRY-associated domain. SPRY and PRY domains occur on PYRIN proteins. Their function is not known.	.	GO:0005737|cytoplasm;	GO:0008270|zinc ion binding;	.	.
ENSG00000235420	0	0	0	0.064443	RPL29P30	transcribed_processed_pseudogene	chr15:70796597-70802688:-	gi|119598263|gb|EAW77857.1|	744	4e-95	hCG1641491, isoform CRA_b [Homo sapiens]	gi|694960347|ref|XM_009429463.1|	677	0	PREDICTED: Pan troglodytes 60S ribosomal protein L29-like (LOC101059589), transcript variant X2, mRNA	Q8HXB8	159	2e-46	60S ribosomal protein L29	.	.	.	.	pfam01779	Ribosomal_L29e	Ribosomal L29e protein family.	GO:0006412|translation;	GO:0005840|ribosome;	GO:0003735|structural constituent of ribosome;	.	.
ENSG00000225279	2.96856	2.69123	2.67103	2.26839	AL121987.1	antisense_RNA	chr1:160062488-160079821:+	gi|694889924|ref|XP_009434617.1|	357	4e-38	PREDICTED: uncharacterized protein LOC104003446 [Pan troglodytes]	gi|551898391|tpe|HG492835.1|	645	0	TPA: Homo sapiens long non-coding RNA OTTHUMT00000060637.1 (RP11-536C5.2 gene), antisense	P11369	77	1e-14	LINE-1 retrotransposable element ORF2 protein	.	.	.	.	pfam07913	DUF1678	Protein of unknown function (DUF1678). This family is composed of uncharacterized proteins expressed by Methanopyrus kandleri, a hyperthermophilic archaebacterium.	GO:0006310|DNA recombination;	.	GO:0004519|endonuclease activity;GO:0046872|metal ion binding;GO:0003964|RNA-directed DNA polymerase activity;	.	.
ENSG00000154655	0.106135	0.0703543	0.144307	0.107235	L3MBTL4	protein_coding	chr18:5954706-6415237:-	gi|158138528|ref|NP_775735.2|	3289	0	lethal(3)malignant brain tumor-like protein 4 [Homo sapiens]	gi|24660278|gb|BC039316.1|	4507	0	Homo sapiens l(3)mbt-like 4 (Drosophila), mRNA (cDNA clone MGC:39812 IMAGE:5298402), complete cds	Q8NA19	256	4e-80	Lethal(3)malignant brain tumor-like protein 4	.	.	.	.	pfam02820	MBT	mbt repeat. The function of this repeat is unknown, but is found in a number of nuclear proteins such as drosophila sex comb on midleg protein. The repeat is found in up to four copies. The repeat contains a completely conserved glutamate at its amino terminus that may be important for function.	GO:0016569|covalent chromatin modification;GO:0006351|transcription, DNA-templated;	GO:0005634|nucleus;	GO:0003700|transcription factor activity, sequence-specific DNA binding;GO:0008270|zinc ion binding;	.	.
ENSG00000154654	2.51336	2.83984	3.29623	2.97541	NCAM2	protein_coding	chr21:20998315-21543329:+	gi|33519481|ref|NP_004531.2|	3993	0	neural cell adhesion molecule 2 precursor [Homo sapiens]	gi|982237914|ref|XM_005548903.2|	6990	0	PREDICTED: Macaca fascicularis neural cell adhesion molecule 2 (NCAM2), transcript variant X1, mRNA	O15394	328	2e-105	Neural cell adhesion molecule 2	.	.	.	.	pfam07679	I-set	Immunoglobulin I-set domain.	GO:0007413|axonal fasciculation;GO:0007158|neuron cell-cell adhesion;GO:0007608|sensory perception of smell;	GO:0030424|axon;GO:0016021|integral component of membrane;GO:0005886|plasma membrane;	.	K06491	NCAM; neural cell adhesion molecule
ENSG00000204616	0.0318616	0.0158402	0	0.0517367	TRIM31	protein_coding	chr6:30102897-30113106:-	gi|675793119|ref|XP_008953353.1|	2165	0	PREDICTED: E3 ubiquitin-protein ligase TRIM31 isoform X1 [Pan paniscus]	gi|974005367|ref|NM_007028.4|	2043	0	Homo sapiens tripartite motif containing 31 (TRIM31), transcript variant 1, mRNA	Q9BZY9	212	3e-62	E3 ubiquitin-protein ligase TRIM31	.	.	.	.	pfam15227	zf-C3HC4_4	zinc finger of C3HC4-type, RING. This is a family of primate-specific Ret finger protein-like (RFPL) zinc-fingers of the C3HC4 type. Ret finger protein-like proteins are primate-specific target genes of Pax6, a key transcription factor for pancreas, eye and neocortex development. This domain is likely to be DNA-binding. This zinc-finger domain together with the RDM domain, pfam11002, forms a larg…	GO:0045087|innate immune response;GO:0060333|interferon-gamma-mediated signaling pathway;GO:0046597|negative regulation of viral entry into host cell;GO:0032897|negative regulation of viral transcription;GO:0051091|positive regulation of sequence-specific DNA binding transcription factor activity;GO:0016567|protein ubiquitination;GO:1902186|regulation of viral release from host cell;	GO:0005829|cytosol;GO:0005739|mitochondrion;	GO:0016874|ligase activity;GO:0008270|zinc ion binding;	K12011	TRIM31; tripartite motif-containing protein 31 [EC:2.3.2.27]
ENSG00000038427	13.1115	12.7462	14.9889	10.9381	VCAN	protein_coding	chr5:83471465-83582303:+	gi|62088562|dbj|BAD92728.1|	17079	0	chondroitin sulfate proteoglycan 2 (versican) variant [Homo sapiens]	gi|255918074|ref|NM_004385.4|	12416	0	Homo sapiens versican (VCAN), transcript variant 1, mRNA	P13611	213	6e-133	Versican core protein	.	.	.	.	pfam00193	Xlink	Extracellular link domain.	GO:0007155|cell adhesion;	GO:0005578|proteinaceous extracellular matrix;	GO:0005509|calcium ion binding;GO:0030246|carbohydrate binding;GO:0005540|hyaluronic acid binding;	K06793	VCAN, CSPG2; versican core protein
ENSG00000123297	4.02253	4.01774	4.38035	4.05895	TSFM	protein_coding	chr12:57782589-57808071:+	gi|119617482|gb|EAW97076.1|	1964	0	Ts translation elongation factor, mitochondrial, isoform CRA_b [Homo sapiens]	gi|291084495|ref|NM_005726.5|	2036	0	Homo sapiens Ts translation elongation factor, mitochondrial (TSFM), transcript variant 2, mRNA	P43897	252	4e-159	Elongation factor Ts, mitochondrial	SMc02100	128	1e-31	COG0264	pfam00889	EF_TS	Elongation factor TS.	GO:0070125|mitochondrial translational elongation;GO:0032784|regulation of DNA-templated transcription, elongation;GO:0006414|translational elongation;	GO:0005759|mitochondrial matrix;GO:0005739|mitochondrion;GO:0005634|nucleus;	GO:0044822|poly(A) RNA binding;GO:0003746|translation elongation factor activity;	K02357	tsf, TSFM; elongation factor Ts
ENSG00000113790	1.52171	1.67985	1.45401	1.66027	EHHADH	protein_coding	chr3:185190624-185281990:-	gi|68989263|ref|NP_001957.2|	3650	0	peroxisomal bifunctional enzyme isoform 1 [Homo sapiens]	gi|261878537|ref|NM_001966.3|	3850	0	Homo sapiens enoyl-CoA, hydratase/3-hydroxyacyl CoA dehydrogenase (EHHADH), transcript variant 1, mRNA	Q08426	73.6	7e-15	Peroxisomal bifunctional enzyme	RSc1759_2	300	9e-90	COG1250	pfam00378	ECH	Enoyl-CoA hydratase/isomerase family. This family contains a diverse set of enzymes including: Enoyl-CoA hydratase. Napthoate synthase. Carnitate racemase. 3-hydoxybutyryl-CoA dehydratase. Dodecanoyl-CoA delta-isomerase.	GO:0044255|cellular lipid metabolic process;GO:0006635|fatty acid beta-oxidation;GO:0006475|internal protein amino acid acetylation;	GO:0005829|cytosol;GO:0005739|mitochondrion;GO:0005782|peroxisomal matrix;GO:0005777|peroxisome;	GO:0003857|3-hydroxyacyl-CoA dehydrogenase activity;GO:0004165|dodecenoyl-CoA delta-isomerase activity;GO:0004300|enoyl-CoA hydratase activity;GO:0019899|enzyme binding;GO:0016508|long-chain-enoyl-CoA hydratase activity;GO:0005102|receptor binding;	K07514	EHHADH; enoyl-CoA hydratase / 3-hydroxyacyl-CoA dehydrogenase / 3,2-trans-enoyl-CoA isomerase [EC:4.2.1.17 1.1.1.35 5.3.3.8]
ENSG00000006831	15.0705	16.2231	14.049	14.5303	ADIPOR2	protein_coding	chr12:1688574-1788678:+	gi|38261973|ref|NP_078827.2|	1986	0	adiponectin receptor protein 2 [Homo sapiens]	gi|34535915|dbj|AK128511.1|	4000	0	Homo sapiens cDNA FLJ46666 fis, clone TRACH3007625	Q86V24	769	0	Adiponectin receptor protein 2	SPBC12C2.09c	184	6e-50	COG1272	pfam03006	HlyIII	Haemolysin-III related. Members of this family are integral membrane proteins. This family includes a protein with hemolytic activity from Bacillus cereus. It has been proposed that YOL002c encodes a Saccharomyces cerevisiae protein that plays a key role in metabolic pathways that regulate lipid and phosphate metabolizm. In eukaryotes, members are seven-transmembrane pass molecules found to encod…	GO:0033211|adiponectin-activated signaling pathway;GO:0019395|fatty acid oxidation;GO:0007565|female pregnancy;GO:0042593|glucose homeostasis;GO:0007507|heart development;GO:0009755|hormone-mediated signaling pathway;GO:0030308|negative regulation of cell growth;GO:0046326|positive regulation of glucose import;GO:0007584|response to nutrient;GO:0061042|vascular wound healing;	GO:0016021|integral component of membrane;GO:0031226|intrinsic component of plasma membrane;	GO:0097003|adipokinetic hormone receptor activity;GO:0055100|adiponectin binding;GO:0046872|metal ion binding;	K07297	ADIPOR; adiponectin receptor
ENSG00000272172	0	0.753296	1.2876	0.546754	AC138696.2	antisense_RNA	chr8:143290399-143290621:-	.	.	.	.	gi|551865524|tpe|HG501789.1|	223	6e-112	TPA: Homo sapiens long non-coding RNA OTTHUMT00000470878.1 (RP13-582O9.7 gene), antisense	.	.	.	.	.	.	.	.	pfam09483	HpaP	Type III secretion protein (HpaP). This entry represents proteins encoded by genes which are always found in type III secretion operons, although their function in the processes of secretion and virulence is unclear. Hpa stands for Hrp-associated gene, where Hrp stands for hypersensitivity response and virulence. see also PMID:18584024	.	.	.	.	.
ENSG00000118017	0	0.0632354	0	0.0688459	A4GNT	protein_coding	chr3:138123718-138132387:-	gi|7705859|ref|NP_057245.1|	1762	0	alpha-1,4-N-acetylglucosaminyltransferase [Homo sapiens]	gi|171460911|ref|NM_016161.2|	1771	0	Homo sapiens alpha-1,4-N-acetylglucosaminyltransferase (A4GNT), mRNA	Q9UNA3	681	0	Alpha-1,4-N-acetylglucosaminyltransferase	.	.	.	.	pfam04572	Gb3_synth	Alpha 1,4-glycosyltransferase conserved region. The glycosphingolipids (GSL) form part of eukaryotic cell membranes. They consist of a hydrophilic carbohydrate moiety linked to a hydrophobic ceramide tail embedded within the lipid bilayer of the membrane. Lactosylceramide, Gal1,4Glc1Cer (LacCer), is the common synthetic precursor to the majority of GSL found in vertebrates. Alpha 1.4-glycosyltran…	GO:0005975|carbohydrate metabolic process;GO:0009101|glycoprotein biosynthetic process;GO:0050680|negative regulation of epithelial cell proliferation;GO:0016266|O-glycan processing;GO:0006493|protein O-linked glycosylation;	GO:0000139|Golgi membrane;GO:0016021|integral component of membrane;GO:0016020|membrane;	GO:0008375|acetylglucosaminyltransferase activity;	K08251	A4GNT; alpha 1,4-N-acetylglucosaminyltransferase [EC:2.4.1.-]
ENSG00000006837	0.147374	0.329705	0.169069	0.199421	CDKL3	protein_coding	chr5:134286350-134371047:-	gi|166064027|ref|NP_001107047.1|	2883	0	cyclin-dependent kinase-like 3 isoform 1 [Homo sapiens]	gi|694912416|ref|XM_009449675.1|	2148	0	PREDICTED: Pan troglodytes cyclin-dependent kinase-like 3 (CDKL3), transcript variant X16, mRNA	Q4R8T9	984	0	Cyclin-dependent kinase-like 3	.	.	.	.	pfam00069	Pkinase	Protein kinase domain.	.	GO:0005737|cytoplasm;	GO:0005524|ATP binding;GO:0004693|cyclin-dependent protein serine/threonine kinase activity;	K08824	CDKL; cyclin-dependent kinase-like [EC:2.7.11.22]
ENSG00000185716	1.96856	1.87504	2.07308	2.78825	C16orf52	protein_coding	chr16:22007638-22087534:+	gi|148236001|ref|NP_001079768.1|	869	1e-104	uncharacterized protein C16orf52 homolog B [Xenopus laevis]	gi|257196135|ref|NM_001164579.1|	4360	0	Homo sapiens chromosome 16 open reading frame 52 (C16orf52), mRNA	Q7SZ07	219	4e-70	Uncharacterized protein C16orf52 homolog B	.	.	.	.	pfam06197	DUF998	Protein of unknown function (DUF998). Family of conserved archaeal proteins.	.	.	.	.	.
ENSG00000096433	14.3955	12.8386	16.4717	11.3094	ITPR3	protein_coding	chr6:33620365-33696574:+	gi|153945846|ref|NP_002215.2|	13929	0	inositol 1,4,5-trisphosphate receptor type 3 [Homo sapiens]	gi|305632833|ref|NM_002224.3|	9031	0	Homo sapiens inositol 1,4,5-trisphosphate receptor type 3 (ITPR3), mRNA	Q14573	5341	0	Inositol 1,4,5-trisphosphate receptor type 3	.	.	.	.	pfam08709	Ins145_P3_rec	Inositol 1,4,5-trisphosphate/ryanodine receptor. This domain corresponds to the ligand binding region on inositol 1,4,5-trisphosphate receptor, and the N terminal region of the ryanodine receptor. Both receptors are involved in Ca2+ release. They can couple to the activation of neurotransmitter-gated receptors and voltage-gated Ca2+ channels on the plasma membrane, thus allowing the endoplasmic r…	GO:0060402|calcium ion transport into cytosol;GO:0007186|G-protein coupled receptor signaling pathway;GO:0060291|long-term synaptic potentiation;GO:0007613|memory;GO:0030168|platelet activation;GO:0007204|positive regulation of cytosolic calcium ion concentration;GO:0051291|protein heterooligomerization;GO:0051260|protein homooligomerization;GO:1903779|regulation of cardiac conduction;GO:0050796|…	GO:0045177|apical part of cell;GO:0005903|brush border;GO:0005737|cytoplasm;GO:0005783|endoplasmic reticulum;GO:0005789|endoplasmic reticulum membrane;GO:0005887|integral component of plasma membrane;GO:0016020|membrane;GO:0043209|myelin sheath;GO:0043025|neuronal cell body;GO:0005640|nuclear outer membrane;GO:0005730|nucleolus;GO:0005654|nucleoplasm;GO:0005886|plasma membrane;GO:0031095|platelet…	GO:0005509|calcium ion binding;GO:0015278|calcium-release channel activity;GO:0043533|inositol 1,3,4,5 tetrakisphosphate binding;GO:0070679|inositol 1,4,5 trisphosphate binding;GO:0005220|inositol 1,4,5-trisphosphate-sensitive calcium-release channel activity;GO:0000822|inositol hexakisphosphate binding;GO:0035091|phosphatidylinositol binding;	K04960	ITPR3; inositol 1,4,5-triphosphate receptor type 3
ENSG00000108641	4.84485	4.97627	5.38074	5.79859	B9D1	protein_coding	chr17:19337554-19378182:-	gi|343478275|ref|NP_001230402.1|	1130	1e-150	B9 domain-containing protein 1 isoform a [Homo sapiens]	gi|821012479|ref|XM_012501170.1|	1195	0	PREDICTED: Nomascus leucogenys B9 protein domain 1 (B9D1), transcript variant X3, mRNA	Q9R1S0	57	5e-10	B9 domain-containing protein 1	.	.	.	.	pfam07162	B9-C2	Ciliary basal body-associated, B9 protein. The B9-C2 domain is found in proteins associated with the ciliary basal body. B9 domains were identified as a specific family of C2 domains. There are three sub-families represented by this family, notably, Mks1-Xbx7, Stumpy-Tza1 and Tza2 groups of proteins. Mutations in human Mks1 result in the developmental disorder Mechler-Gruber syndrome; mutations i…	GO:0043010|camera-type eye development;GO:0042384|cilium assembly;GO:0060271|cilium morphogenesis;GO:0042733|embryonic digit morphogenesis;GO:0001701|in utero embryonic development;GO:0060563|neuroepithelial cell differentiation;GO:0032880|regulation of protein localization;GO:0007224|smoothened signaling pathway;GO:0001944|vasculature development;	GO:0005813|centrosome;GO:0036064|ciliary basal body;GO:0035869|ciliary transition zone;GO:0005737|cytoplasm;GO:0016020|membrane;GO:0036038|TCTN-B9D complex;	GO:0008158|hedgehog receptor activity;	K16744	B9D1; B9 domain-containing protein 1
ENSG00000091428	0.315979	0.274909	0.169164	0.11972	RAPGEF4	protein_coding	chr2:172735274-173052893:+	gi|155030204|ref|NP_008954.2|	5355	0	rap guanine nucleotide exchange factor 4 isoform a [Homo sapiens]	gi|155030203|ref|NM_007023.3|	4296	0	Homo sapiens Rap guanine nucleotide exchange factor 4 (RAPGEF4), transcript variant 1, mRNA	Q8WZA2	2067	0	Rap guanine nucleotide exchange factor 4	.	.	.	.	pfam00617	RasGEF	RasGEF domain. Guanine nucleotide exchange factor for Ras-like small GTPases.	GO:0017156|calcium ion-dependent exocytosis;GO:0019933|cAMP-mediated signaling;GO:0007186|G-protein coupled receptor signaling pathway;GO:0030073|insulin secretion;GO:0017157|regulation of exocytosis;GO:0050796|regulation of insulin secretion;GO:0007264|small GTPase mediated signal transduction;	GO:0005829|cytosol;GO:0016020|membrane;GO:0005886|plasma membrane;	GO:0030552|cAMP binding;GO:0005085|guanyl-nucleotide exchange factor activity;GO:0017016|Ras GTPase binding;GO:0005088|Ras guanyl-nucleotide exchange factor activity;	K04351	RAPGEF4, EPAC2; Rap guanine nucleotide exchange factor 4
ENSG00000226899	0	0	0.0691893	0.220348	AL731577.1	antisense_RNA	chr10:124945204-124946432:-	gi|119569616|gb|EAW49231.1|	190	3e-13	chromosome 10 open reading frame 137, isoform CRA_a [Homo sapiens]	gi|551869765|tpe|HG503331.1|	830	0	TPA: Homo sapiens long non-coding RNA OTTHUMT00000050896.1 (RP11-298J20.3 gene), antisense	Q86U02	56.2	9e-09	Putative uncharacterized protein encoded by LINC00596	.	.	.	.	pfam13900	GVQW	Putative binding domain. This short domain is often found nested inside other longer domains. The function is not known, but the domain carries a highly conserved GVQW motif. The members are rich in proline and cysteine. This may be a binding domain.	.	GO:0016021|integral component of membrane;	.	.	.
ENSG00000226891	0.0425536	0.0507737	0.130181	0.0368524	LINC01359	processed_transcript	chr1:64972225-65002489:-	gi|9280152|dbj|BAB01630.1|	338	2e-33	unnamed portein product [Macaca fascicularis]	gi|551896553|tpe|HG492136.1|	2804	0	TPA: Homo sapiens long non-coding RNA OTTHUMT00000025780.1 (RP11-182I10.3 gene), lincRNA	P51957	70.9	5e-12	Serine/threonine-protein kinase Nek4	.	.	.	.	pfam13900	GVQW	Putative binding domain. This short domain is often found nested inside other longer domains. The function is not known, but the domain carries a highly conserved GVQW motif. The members are rich in proline and cysteine. This may be a binding domain.	GO:0051301|cell division;GO:0006974|cellular response to DNA damage stimulus;GO:0000278|mitotic cell cycle;GO:0007067|mitotic nuclear division;GO:0045893|positive regulation of transcription, DNA-templated;GO:0006468|protein phosphorylation;GO:2000772|regulation of cellular senescence;GO:1900062|regulation of replicative cell aging;GO:2001020|regulation of response to DNA damage stimulus;	GO:0005929|cilium;GO:0005737|cytoplasm;	GO:0005524|ATP binding;GO:0030145|manganese ion binding;GO:0004674|protein serine/threonine kinase activity;GO:0004702|receptor signaling protein serine/threonine kinase activity;	K08857	NEK; NIMA (never in mitosis gene a)-related kinase [EC:2.7.11.1]
ENSG00000206613	0	0	0.526854	0	RNU6-1336P	snRNA	chr4:168686608-168686716:-	gi|537152882|gb|ERE72362.1|	140	1e-09	membralin-like protein [Cricetulus griseus]	gi|937346577|ref|NG_043077.1|	109	6e-49	Homo sapiens RNA, U6 small nuclear 1336, pseudogene (RNU6-1336P) on chromosome 4	.	.	.	.	.	.	.	.	pfam08538	DUF1749	Protein of unknown function (DUF1749). This is a plant and fungal family of unknown function. This family contains many hypothetical proteins.	.	.	.	.	.
ENSG00000206612	2.92006	0.414778	0	0.451578	SNORA2A	snoRNA	chr12:48656648-48656782:-	.	.	.	.	gi|820703303|tpe|LN847596.1|	135	3e-63	TPA: Homo sapiens SNORA2A gene for small nucleolar RNA SNORA2A	.	.	.	.	.	.	.	.	pfam05462	Dicty_CAR	Slime mold cyclic AMP receptor. This family consists of cyclic AMP receptor (CAR) proteins from slime molds. CAR proteins are responsible for controlling development in Dictyostelium discoideum.	.	.	.	.	.
ENSG00000260582	0	0.0508121	0	0	TPST2P1	processed_pseudogene	chr15:36626674-36627775:-	gi|585172412|ref|XP_006738157.1|	926	3e-119	PREDICTED: protein-tyrosine sulfotransferase 2 [Leptonychotes weddellii]	gi|595763554|ref|NG_034055.1|	1102	0	Homo sapiens chromosome 15 open reading frame 41 (C15orf41), RefSeqGene on chromosome 15	Q4R863	357	3e-119	Protein-tyrosine sulfotransferase 2	.	.	.	.	pfam15240	Pro-rich	Proline-rich. This family includes several eukaryotic proline-rich proteins.	GO:0006478|peptidyl-tyrosine sulfation;	GO:0000139|Golgi membrane;GO:0016021|integral component of membrane;	GO:0008476|protein-tyrosine sulfotransferase activity;	K01021	TPST; protein-tyrosine sulfotransferase [EC:2.8.2.20]
ENSG00000144668	0.0748423	0.0947118	0.090196	0.0368268	ITGA9	protein_coding	chr3:37452115-37823514:+	gi|52485941|ref|NP_002198.2|	5288	0	integrin alpha-9 precursor [Homo sapiens]	gi|694900965|ref|XM_526172.5|	7672	0	PREDICTED: Pan troglodytes integrin, alpha 9 (ITGA9), transcript variant X1, mRNA	Q13797	2039	0	Integrin alpha-9	.	.	.	.	pfam08441	Integrin_alpha2	Integrin alpha. This domain is found in integrin alpha and integrin alpha precursors to the C terminus of a number of pfam01839 repeats and to the N-terminus of the pfam00357 cytoplasmic region. This region is composed of three immunoglobulin-like domains.	GO:0007155|cell adhesion;GO:0030198|extracellular matrix organization;GO:0007229|integrin-mediated signaling pathway;GO:0030593|neutrophil chemotaxis;GO:0042060|wound healing;	GO:0009925|basal plasma membrane;GO:0034679|integrin alpha9-beta1 complex;GO:0008305|integrin complex;GO:0005886|plasma membrane;	GO:0046872|metal ion binding;	K06585	ITGA9; integrin alpha 9
ENSG00000113240	3.80932	3.27179	3.84104	4.21602	CLK4	protein_coding	chr5:178602664-178630615:-	gi|884852593|ref|XP_004999836.2|	2191	0	PREDICTED: dual specificity protein kinase CLK4 isoform X1 [Cavia porcellus]	gi|153217468|gb|BC151233.1|	3703	0	Homo sapiens cDNA clone IMAGE:8860324	Q9HAZ1	152	3e-39	Dual specificity protein kinase CLK4	.	.	.	.	pfam00069	Pkinase	Protein kinase domain.	GO:0046777|protein autophosphorylation;GO:0043484|regulation of RNA splicing;	GO:0005634|nucleus;	GO:0005524|ATP binding;GO:0004674|protein serine/threonine kinase activity;GO:0004712|protein serine/threonine/tyrosine kinase activity;GO:0004713|protein tyrosine kinase activity;	K08823	CLK; CDC-like kinase [EC:2.7.12.1]
ENSG00000113248	0.126173	0.083637	0.157256	0.288349	PCDHB15	protein_coding	chr5:141245349-141249365:+	gi|9256610|ref|NP_061758.1|	3774	0	protocadherin beta-15 precursor [Homo sapiens]	gi|349732422|gb|AC244130.2|	4017	0	Homo sapiens BAC clone CH17-441C22 from chromosome 5, complete sequence	Q9Y5E8	234	1e-70	Protocadherin beta-15	.	.	.	.	pfam08266	Cadherin_2	Cadherin-like. This cadherin domain is usually the most N-terminal copy of the domain.	GO:0007155|cell adhesion;GO:0007156|homophilic cell adhesion via plasma membrane adhesion molecules;GO:0007399|nervous system development;	GO:0005887|integral component of plasma membrane;GO:0032391|photoreceptor connecting cilium;	GO:0005509|calcium ion binding;	K16494	PCDHB; protocadherin beta
ENSG00000164556	0	0.0351066	0	0	FAM183BP	processed_pseudogene	chr7:38685346-38687037:-	gi|119614518|gb|EAW94112.1|	760	0	hCG1645872 [Homo sapiens]	gi|256355156|ref|NR_028347.1|	1595	0	Homo sapiens family with sequence similarity 183 member B, pseudogene (FAM183BP), non-coding RNA	Q6ZVS7	282	3e-91	Protein FAM183BP	.	.	.	.	pfam14886	FAM183	FAM183A and FAM183B related. The function of this family of metazoan sequences is not known.	.	.	.	.	.
ENSG00000157306	0.0773411	0.0549293	0.0338005	0.131566	ZFHX2-AS1	processed_transcript	chr14:23511760-23560778:+	gi|829986647|ref|XP_012608201.1|	345	6e-31	PREDICTED: AP-1 complex subunit gamma-like 2 isoform X6 [Microcebus murinus]	gi|21748965|dbj|AK090747.1|	2452	0	Homo sapiens cDNA FLJ33428 fis, clone BRACE2020742	O75843	125	4e-28	AP-1 complex subunit gamma-like 2	.	.	.	.	pfam13900	GVQW	Putative binding domain. This short domain is often found nested inside other longer domains. The function is not known, but the domain carries a highly conserved GVQW motif. The members are rich in proline and cysteine. This may be a binding domain.	GO:0016311|dephosphorylation;GO:0006091|generation of precursor metabolites and energy;GO:0042357|thiamine diphosphate metabolic process;GO:0006772|thiamine metabolic process;GO:0042723|thiamine-containing compound metabolic process;	GO:0005829|cytosol;	GO:0016787|hydrolase activity;GO:0000287|magnesium ion binding;GO:0050333|thiamin-triphosphatase activity;	K05307	THTPA; thiamine-triphosphatase [EC:3.6.1.28]
ENSG00000146281	4.17461	3.85352	5.00109	4.62273	PM20D2	protein_coding	chr6:89146050-89165565:+	gi|724965692|ref|XP_010356076.1|	2181	0	PREDICTED: peptidase M20 domain-containing protein 2 [Rhinopithecus roxellana]	gi|444299641|ref|NM_001010853.2|	4708	0	Homo sapiens peptidase M20 domain containing 2 (PM20D2), mRNA	Q8IYS1	832	0	Peptidase M20 domain-containing protein 2	SA1935	204	1e-55	COG1473	pfam13900	GVQW	Putative binding domain. This short domain is often found nested inside other longer domains. The function is not known, but the domain carries a highly conserved GVQW motif. The members are rich in proline and cysteine. This may be a binding domain.	GO:0006508|proteolysis;GO:0032268|regulation of cellular protein metabolic process;	GO:0070062|extracellular exosome;GO:0005654|nucleoplasm;	GO:0016805|dipeptidase activity;	.	.
ENSG00000146282	15.0912	12.8931	14.0578	12.8154	RARS2	protein_coding	chr6:87514378-87590003:-	gi|197100773|ref|NP_064716.2|	2929	0	probable arginine--tRNA ligase, mitochondrial isoform 1 precursor [Homo sapiens]	gi|974005286|ref|NM_020320.4|	1818	0	Homo sapiens arginyl-tRNA synthetase 2, mitochondrial (RARS2), transcript variant 1, mRNA	Q5T160	289	5e-93	Probable arginine--tRNA ligase, mitochondrial	YDR341c	390	3e-126	COG0018	pfam00750	tRNA-synt_1d	tRNA synthetases class I (R). Other tRNA synthetase sub-families are too dissimilar to be included. This family includes only arginyl tRNA synthetase.	GO:0006420|arginyl-tRNA aminoacylation;GO:0032543|mitochondrial translation;GO:0006418|tRNA aminoacylation for protein translation;	GO:0005759|mitochondrial matrix;GO:0005739|mitochondrion;	GO:0004814|arginine-tRNA ligase activity;GO:0005524|ATP binding;GO:0044822|poly(A) RNA binding;	K01887	RARS, argS; arginyl-tRNA synthetase [EC:6.1.1.19]
ENSG00000058866	0.282141	0.408052	0.272018	0.338745	DGKG	protein_coding	chr3:186105668-186362237:-	gi|124256476|ref|NP_001337.2|	4117	0	diacylglycerol kinase gamma isoform 1 [Homo sapiens]	gi|62087645|dbj|AB209033.1|	6026	0	Homo sapiens mRNA for diacylglycerol kinase, gamma 90kDa variant protein	P49619	379	2e-125	Diacylglycerol kinase gamma	.	.	.	.	pfam00609	DAGK_acc	Diacylglycerol kinase accessory domain. Diacylglycerol (DAG) is a second messenger that acts as a protein kinase C activator. This domain is assumed to be an accessory domain: its function is unknown.	GO:0046486|glycerolipid metabolic process;GO:0035556|intracellular signal transduction;GO:0046834|lipid phosphorylation;GO:0048666|neuron development;GO:0030168|platelet activation;GO:0007205|protein kinase C-activating G-protein coupled receptor signaling pathway;GO:0007165|signal transduction;	GO:0005737|cytoplasm;GO:0005886|plasma membrane;	GO:0005524|ATP binding;GO:0005509|calcium ion binding;GO:0004143|diacylglycerol kinase activity;	K00901	dgkA, DGK; diacylglycerol kinase (ATP) [EC:2.7.1.107]
ENSG00000267319	0.197598	0	0	0.213906	SELENOKP1	processed_pseudogene	chr19:37693280-37693564:-	gi|6841244|gb|AAF28975.1|AF161415_1	277	4e-29	HSPC297 [Homo sapiens]	gi|612149815|ref|NG_028009.2|	285	3e-146	Homo sapiens selenoprotein K pseudogene (LOC100129085) on chromosome 19	Q4R8M1	109	2e-30	Selenoprotein K	.	.	.	.	pfam10961	DUF2763	Protein of unknown function (DUF2763). This eukaryotic family of proteins has no known function.	GO:0006816|calcium ion transport;	GO:0005789|endoplasmic reticulum membrane;GO:0016021|integral component of membrane;GO:0005886|plasma membrane;	.	.	.
ENSG00000267317	6.18171	6.14654	6.49286	6.7588	AC027307.2	antisense_RNA	chr19:1457670-1458580:-	gi|744617213|ref|XP_010996113.1|	224	3e-17	PREDICTED: adenomatous polyposis coli protein 2, partial [Camelus dromedarius]	gi|666671505|tpe|LK937979.1|	911	0	TPA: Homo sapiens long non-coding RNA OTTHUMT00000450701.6 (CTB-25B13.12 gene), antisense	O95996	75.1	1e-13	Adenomatous polyposis coli protein 2	.	.	.	.	pfam13900	GVQW	Putative binding domain. This short domain is often found nested inside other longer domains. The function is not known, but the domain carries a highly conserved GVQW motif. The members are rich in proline and cysteine. This may be a binding domain.	GO:0001708|cell fate specification;GO:0016477|cell migration;GO:0008283|cell proliferation;GO:0090090|negative regulation of canonical Wnt signaling pathway;GO:0035414|negative regulation of catenin import into nucleus;GO:0007026|negative regulation of microtubule depolymerization;GO:0007389|pattern specification process;GO:0045732|positive regulation of protein catabolic process;GO:0045595|regul…	GO:0005884|actin filament;GO:0030877|beta-catenin destruction complex;GO:0016342|catenin complex;GO:0005737|cytoplasm;GO:0005794|Golgi apparatus;GO:0031258|lamellipodium membrane;GO:0005874|microtubule;GO:0015630|microtubule cytoskeleton;GO:0048471|perinuclear region of cytoplasm;	GO:0008013|beta-catenin binding;GO:0045295|gamma-catenin binding;	K02085	APC; adenomatosis polyposis coli protein
ENSG00000267316	0.184641	0.18359	0.0941428	0.0999395	AC090409.2	lincRNA	chr18:61571342-61579456:-	.	.	.	.	gi|551887670|tpe|HG510080.1|	604	0	TPA: Homo sapiens long non-coding RNA OTTHUMT00000449439.1 (RP11-879F14.3 gene), lincRNA	.	.	.	.	.	.	.	.	pfam13282	DUF4070	Domain of unknown function (DUF4070). This is a bacterial domain often found at the C-terminus of Radical_SAM methylases.	.	.	.	.	.
ENSG00000267313	0	0	0	0	KC6	lincRNA	chr18:41465783-41632185:-	gi|119621829|gb|EAX01424.1|	180	8e-13	hCG1651931, partial [Homo sapiens]	gi|666686001|tpe|HG509939.2|	2311	0	TPA: Homo sapiens long non-coding RNA OTTHUMT00000461275.2 (RP11-142I20.1 gene), lincRNA	Q8N769	55.5	1e-08	Uncharacterized protein C14orf178	.	.	.	.	pfam13853	7tm_4	Olfactory receptor. The members of this family are transmembrane olfactory receptors.	.	.	.	.	.
ENSG00000240553	0	0	0	0	AL031428.1	antisense_RNA	chr1:23020147-23088058:-	.	.	.	.	gi|551895648|tpe|HG491774.1|	666	0	TPA: Homo sapiens long non-coding RNA OTTHUMT00000008884.1 (RP1-184J9.2 gene), antisense	.	.	.	.	.	.	.	.	pfam08856	DUF1826	Protein of unknown function (DUF1826). These proteins are functionally uncharacterized.	.	.	.	.	.
ENSG00000267311	0.0511958	0	0.156619	0	AC007673.1	lincRNA	chr18:54879457-54880809:+	.	.	.	.	gi|551886581|tpe|HG510010.1|	1100	0	TPA: Homo sapiens long non-coding RNA OTTHUMT00000448436.1 (RP11-99A1.2 gene), lincRNA	.	.	.	.	.	.	.	.	pfam05847	Baculo_LEF-3	Nucleopolyhedrovirus late expression factor 3 (LEF-3). This family consists of LEF-3 Nucleopolyhedrovirus late expression factor 3 (LEF-3) sequences which are known to be ssDNA-binding proteins. Alkaline nuclease (AN) and LEF-3 may participate in homologous recombination of the baculovirus genome in a manner similar to that of exonuclease (Redalpha) and DNA-binding protein (Redbeta) of the Red-me…	.	.	.	.	.
ENSG00000125912	23.2411	26.3411	25.5568	26.006	NCLN	protein_coding	chr19:3185563-3209575:+	gi|332851394|ref|XP_524050.3|	2982	0	PREDICTED: nicalin isoform X1 [Pan troglodytes]	gi|694972214|ref|XM_524050.5|	3734	0	PREDICTED: Pan troglodytes nicalin (NCLN), transcript variant X1, mRNA	Q969V3	217	2e-135	Nicalin	.	.	.	.	pfam04389	Peptidase_M28	Peptidase family M28.	GO:0031648|protein destabilization;GO:0043254|regulation of protein complex assembly;GO:0009966|regulation of signal transduction;	GO:0005789|endoplasmic reticulum membrane;GO:0016021|integral component of membrane;GO:0016020|membrane;	.	.	.
ENSG00000225076	0	0	0.0993549	0	WWC3-AS1	antisense_RNA	chrX:10024842-10038654:-	.	.	.	.	gi|551893377|tpe|HG512430.1|	578	0	TPA: Homo sapiens long non-coding RNA OTTHUMT00000055724.1 (AC002365.4 gene), antisense	.	.	.	.	.	.	.	.	pfam03942	DTW	DTW domain. This presumed domain is found in bacterial and eukaryotic proteins. Its function is unknown. The domain contains multiple conserved motifs including a DTXW motif that this domain has been named after.	.	.	.	.	.
ENSG00000125910	0.0338434	0.0336508	0	0.146546	S1PR4	protein_coding	chr19:3172346-3180332:+	gi|4503459|ref|NP_003766.1|	1648	0	sphingosine 1-phosphate receptor 4 precursor [Homo sapiens]	gi|296010839|ref|NM_003775.3|	1565	0	Homo sapiens sphingosine-1-phosphate receptor 4 (S1PR4), mRNA	O95977	639	0	Sphingosine 1-phosphate receptor 4	.	.	.	.	pfam00001	7tm_1	7 transmembrane receptor (rhodopsin family). This family contains, amongst other G-protein-coupled receptors (GCPRs), members of the opsin family, which have been considered to be typical members of the rhodopsin superfamily. They share several motifs, mainly the seven transmembrane helices, GCPRs of the rhodopsin superfamily. All opsins bind a chromophore, such as 11-cis-retinal. The function of…	GO:0007202|activation of phospholipase C activity;GO:0007189|adenylate cyclase-activating G-protein coupled receptor signaling pathway;GO:0007186|G-protein coupled receptor signaling pathway;GO:0006955|immune response;GO:0007204|positive regulation of cytosolic calcium ion concentration;	GO:0005887|integral component of plasma membrane;GO:0005886|plasma membrane;	GO:0004930|G-protein coupled receptor activity;GO:0008289|lipid binding;GO:0038036|sphingosine-1-phosphate receptor activity;	K04293	S1PR4, EDG6; sphingosine 1-phosphate receptor 4
ENSG00000142700	2.82887	2.83013	2.19024	1.90923	DMRTA2	protein_coding	chr1:50417550-50423500:-	gi|13940223|emb|CAC37946.1|	1357	1e-174	doublesex-mab-3 (DM) domain [Homo sapiens]	gi|335334998|ref|NM_032110.2|	3083	0	Homo sapiens DMRT like family A2 (DMRTA2), mRNA	Q96SC8	526	5e-175	Doublesex- and mab-3-related transcription factor A2	.	.	.	.	pfam00751	DM	DM DNA binding domain. The DM domain is named after dsx and mab-3. dsx contains a single amino-terminal DM domain, whereas mab-3 contains two amino-terminal domains. The DM domain has a pattern of conserved zinc chelating residues C2H2C4. The dsx DM domain has been shown to dimerise and bind palindromic DNA.	GO:0007420|brain development;GO:0021796|cerebral cortex regionalization;GO:0071542|dopaminergic neuron differentiation;GO:0048665|neuron fate specification;GO:0002052|positive regulation of neuroblast proliferation;GO:0007548|sex differentiation;GO:0035914|skeletal muscle cell differentiation;	GO:0005634|nucleus;	GO:0000987|core promoter proximal region sequence-specific DNA binding;GO:0046872|metal ion binding;GO:0042803|protein homodimerization activity;GO:0003700|transcription factor activity, sequence-specific DNA binding;	K19491	DMRT4_5, DMRTA; doublesex- and mab-3-related transcription factor 4/5
ENSG00000109511	0.279712	0.185414	0.126771	0.134576	ANXA10	protein_coding	chr4:168092515-168187690:+	gi|48762937|ref|NP_009124.2|	1759	0	annexin A10 [Homo sapiens]	gi|319655771|ref|NM_007193.4|	1395	0	Homo sapiens annexin A10 (ANXA10), mRNA	Q9UJ72	682	0	Annexin A10	.	.	.	.	pfam00191	Annexin	Annexin. This family of annexins also includes giardin that has been shown to function as an annexin.	.	GO:0005739|mitochondrion;	GO:0005509|calcium ion binding;GO:0005544|calcium-dependent phospholipid binding;	K17097	ANXA10; annexin A10
ENSG00000273765	0.245919	0	0	0	AC024257.4	lincRNA	chr12:48360920-48361377:+	gi|724952842|ref|XP_010352481.1|	129	5e-07	PREDICTED: olfactory receptor 8S1-like [Rhinopithecus roxellana]	gi|767893208|ref|XR_914084.1|	458	0	PREDICTED: Homo sapiens uncharacterized LOC105369754 (LOC105369754), ncRNA	.	.	.	.	.	.	.	.	pfam04448	DUF551	Protein of unknown function (DUF551). This family represents the carboxy terminus of a protein of unknown function, found in dsDNA viruses with no RNA stage, including bacteriophages lambda and P22, and also in some Escherichia coli prophages.	.	.	.	.	.
ENSG00000213160	2.44316	2.09384	2.63733	3.03211	KLHL23	protein_coding	chr2:169694488-169776989:+	gi|40255071|ref|NP_653312.2|	3013	0	kelch-like protein 23 [Homo sapiens]	gi|313151205|ref|NM_144711.5|	4075	0	Homo sapiens kelch like family member 23 (KLHL23), mRNA	Q8NBE8	575	0	Kelch-like protein 23	.	.	.	.	pfam07707	BACK	BTB And C-terminal Kelch. This domain is found associated with pfam00651 and pfam01344. The BACK domain is found juxtaposed to the BTB domain; they are separated by as little as two residues. This family appears to be closely related to the BTB domain (Finn RD, personal observation).	GO:0016567|protein ubiquitination;	GO:0031463|Cul3-RING ubiquitin ligase complex;	.	K10460	KLHL23; kelch-like protein 23
ENSG00000213167	0	0	0.204367	0	Metazoa_SRP	misc_RNA	chr7:116320751-116321031:+	gi|355561739|gb|EHH18371.1|	258	8e-27	hypothetical protein EGK_14950, partial [Macaca mulatta]	gi|14193028|gb|AC074021.7|	281	5e-144	Homo sapiens BAC clone RP11-354H2 from 7, complete sequence	Q8N7I0	89.4	9e-22	Protein GVQW1	.	.	.	.	pfam13900	GVQW	Putative binding domain. This short domain is often found nested inside other longer domains. The function is not known, but the domain carries a highly conserved GVQW motif. The members are rich in proline and cysteine. This may be a binding domain.	.	.	.	.	.
ENSG00000109519	7.3748	7.88246	7.21792	7.60397	GRPEL1	protein_coding	chr4:7058906-7068197:-	gi|795593112|ref|XP_011914492.1|	920	1e-121	PREDICTED: grpE protein homolog 1, mitochondrial isoform X1 [Cercocebus atys]	gi|961460524|ref|NM_025196.3|	2775	0	Homo sapiens GrpE like 1, mitochondrial (GRPEL1), mRNA	Q5RA81	166	2e-50	GrpE protein homolog 1, mitochondrial	SPBC3B9.19	124	1e-30	COG0576	pfam01025	GrpE	GrpE.	GO:0006457|protein folding;	GO:0005759|mitochondrial matrix;	GO:0000774|adenyl-nucleotide exchange factor activity;	K03687	GRPE; molecular chaperone GrpE
ENSG00000153029	3.10855	3.18072	3.3665	3.58031	MR1	protein_coding	chr1:181033425-181061938:+	gi|635132195|ref|XP_007987490.1|	1770	0	PREDICTED: major histocompatibility complex class I-related gene protein isoform X1 [Chlorocebus sabaeus]	gi|303324540|ref|NM_001531.2|	7860	0	Homo sapiens major histocompatibility complex, class I-related (MR1), transcript variant 1, mRNA	Q95460	425	2e-132	Major histocompatibility complex class I-related gene protein	.	.	.	.	pfam00129	MHC_I	Class I Histocompatibility antigen, domains alpha 1 and 2.	GO:0019882|antigen processing and presentation;GO:0002474|antigen processing and presentation of peptide antigen via MHC class I;GO:0002367|cytokine production involved in immune response;GO:0050829|defense response to Gram-negative bacterium;GO:0006955|immune response;GO:0045087|innate immune response;GO:0032611|interleukin-1 beta production;GO:0032620|interleukin-17 production;	GO:0005783|endoplasmic reticulum;GO:0005789|endoplasmic reticulum membrane;GO:0005576|extracellular region;GO:0016021|integral component of membrane;GO:0042612|MHC class I protein complex;GO:0005886|plasma membrane;	GO:0003823|antigen binding;GO:0032393|MHC class I receptor activity;	.	.
ENSG00000102078	3.31267	3.16356	3.18721	3.44424	SLC25A14	protein_coding	chrX:130339888-130373361:+	gi|532524960|ref|NP_001269126.1|	1871	0	brain mitochondrial carrier protein 1 isoform 3 precursor [Homo sapiens]	gi|532524959|ref|NM_001282197.1|	1734	0	Homo sapiens solute carrier family 25 member 14 (SLC25A14), transcript variant 3, mRNA	O95258	271	2e-88	Brain mitochondrial carrier protein 1	.	.	.	.	pfam00153	Mito_carr	Mitochondrial carrier protein.	GO:0009060|aerobic respiration;GO:0006839|mitochondrial transport;GO:0015992|proton transport;GO:0006412|translation;GO:0006810|transport;	GO:0005887|integral component of plasma membrane;GO:0005743|mitochondrial inner membrane;GO:0005739|mitochondrion;	GO:0003735|structural constituent of ribosome;	K15106	SLC25A14_30; solute carrier family 25 (mitochondrial carrier), member 14/30
ENSG00000240086	0.247722	0	0.252612	0	AC128689.1	processed_transcript	chr3:135356067-135439888:-	gi|119607442|gb|EAW87036.1|	162	5e-12	hCG1984360 [Homo sapiens]	gi|22024314|gb|AC128682.5|	529	0	Homo sapiens 3 BAC RP11-143D13 (Roswell Park Cancer Institute Human BAC Library) complete sequence	.	.	.	.	.	.	.	.	pfam03154	Atrophin-1	Atrophin-1 family. Atrophin-1 is the protein product of the dentatorubral-pallidoluysian atrophy (DRPLA) gene. DRPLA OMIM:125370 is a progressive neurodegenerative disorder. It is caused by the expansion of a CAG repeat in the DRPLA gene on chromosome 12p. This results in an extended polyglutamine region in atrophin-1, that is thought to confer toxicity to the protein, possibly through altering i…	.	.	.	.	.
ENSG00000180279	0.198854	0.158178	0.0811117	0.301371	LINC01869	lincRNA	chr19:50808874-50818880:+	gi|21619947|gb|AAH33237.1|	436	6e-50	MGC45922 protein [Homo sapiens]	gi|551889855|tpe|HG510956.1|	936	0	TPA: Homo sapiens long non-coding RNA OTTHUMT00000464138.1 (CTD-2568A17.5 gene), lincRNA	.	.	.	.	.	.	.	.	pfam09483	HpaP	Type III secretion protein (HpaP). This entry represents proteins encoded by genes which are always found in type III secretion operons, although their function in the processes of secretion and virulence is unclear. Hpa stands for Hrp-associated gene, where Hrp stands for hypersensitivity response and virulence. see also PMID:18584024	.	.	.	.	.
ENSG00000250764	0.135049	0.671403	0.206572	0.292389	AC025178.1	antisense_RNA	chr5:32103445-32121941:-	.	.	.	.	gi|551855698|tpe|HG497856.1|	834	0	TPA: Homo sapiens long non-coding RNA OTTHUMT00000367747.1 (CTD-2152M20.2 gene), antisense	.	.	.	.	.	.	.	.	pfam02437	Ski_Sno	SKI/SNO/DAC family. This family contains a presumed domain that is about 100 amino acids long. All members of this family contain a conserved CLPQ motif. The c-ski proto-oncogene has been shown to influence proliferation, morphological transformation and myogenic differentiation. Sno, a Ski proto-oncogene homologue, is expressed in two isoforms and plays a role in the response to proliferation st…	.	.	.	.	.
ENSG00000250765	0	0	0.0789919	0	AC138035.2	lincRNA	chr5:181329241-181342213:+	gi|426364475|ref|XP_004049332.1|	327	4e-35	PREDICTED: putative uncharacterized protein C20orf69-like [Gorilla gorilla gorilla]	gi|551858380|tpe|HG498878.1|	727	0	TPA: Homo sapiens long non-coding RNA OTTHUMT00000371259.1 (AC138035.1 gene), lincRNA	Q6ZU15	68.9	4e-12	Septin-14	.	.	.	.	pfam03251	Tymo_45kd_70kd	Tymovirus 45/70Kd protein. Tymoviruses are single stranded RNA viruses. This family includes a protein of unknown function that has been named based on its molecular weight. Tymoviruses such as the ononis yellow mosaic tymovirus encode only three proteins. Of these two are overlapping this protein overlaps a larger ORF that is thought to be the polymerase.	GO:0007049|cell cycle;GO:0051301|cell division;	GO:0005737|cytoplasm;GO:0005856|cytoskeleton;	GO:0005525|GTP binding;	K16941	SEPT14; septin 14
ENSG00000250769	0	0.0727207	0	0	AC119751.5	processed_pseudogene	chr4:49507764-49508806:-	gi|826323569|ref|XP_012510306.1|	363	4e-41	PREDICTED: ankyrin repeat domain-containing protein 26 [Propithecus coquereli]	gi|26986528|gb|AC119751.3|	572	0	Homo sapiens BAC clone RP11-241F15 from 4, complete sequence	A2RUR9	109	5e-25	Coiled-coil domain-containing protein 144A	.	.	.	.	pfam11055	Gsf2	Glucose signalling factor 2. Gsf2 is localized to the ER and functions to promote the secretion of certain hexose transporters.	.	.	.	.	.
ENSG00000268333	0	0.0971292	0.14942	0.0528734	AL132655.1	lincRNA	chr20:58833809-58836529:-	.	.	.	.	gi|551891123|tpe|HG511487.1|	1153	0	TPA: Homo sapiens long non-coding RNA OTTHUMT00000465470.1 (RP4-806M20.3 gene), lincRNA	.	.	.	.	.	.	.	.	pfam15124	DUF4563	Domain of unknown function (DUF4563). This family of proteins is functionally uncharacterized. This family of proteins is found in eukaryotes. This family includes the human protein C3orf24.	.	.	.	.	.
ENSG00000145536	0.316972	0.448877	0.597485	0.415917	ADAMTS16	protein_coding	chr5:5140330-5320304:+	gi|110735441|ref|NP_620687.2|	6154	0	A disintegrin and metalloproteinase with thrombospondin motifs 16 preproprotein [Homo sapiens]	gi|110735440|ref|NM_139056.2|	4974	0	Homo sapiens ADAM metallopeptidase with thrombospondin type 1 motif 16 (ADAMTS16), mRNA	Q8TE57	2376	0	A disintegrin and metalloproteinase with thrombospondin motifs 16	.	.	.	.	pfam05986	ADAM_spacer1	ADAM-TS Spacer 1. This family represents the Spacer-1 region from the ADAM-TS family of metalloproteinases.	GO:0001658|branching involved in ureteric bud morphogenesis;GO:1902017|regulation of cilium assembly;GO:0003073|regulation of systemic arterial blood pressure;	GO:0005578|proteinaceous extracellular matrix;	GO:0004222|metalloendopeptidase activity;GO:0008270|zinc ion binding;	K08630	ADAMTS16; a disintegrin and metalloproteinase with thrombospondin motifs 16 [EC:3.4.24.-]
ENSG00000170043	34.7703	34.2377	27.6592	32.7462	TRAPPC1	protein_coding	chr17:7930345-7932123:-	gi|880871034|ref|XP_005067617.2|	810	1e-106	PREDICTED: trafficking protein particle complex subunit 1 [Mesocricetus auratus]	gi|262263325|ref|NM_021210.4|	811	0	Homo sapiens trafficking protein particle complex 1 (TRAPPC1), transcript variant 1, mRNA	Q9Y5R8	304	2e-103	Trafficking protein particle complex subunit 1	.	.	.	.	pfam04099	Sybindin	Sybindin-like family. Sybindin is a physiological syndecan-2 ligand on dendritic spines, the small protrusions on the surface of dendrites that receive the vast majority of excitatory synapses.	GO:0048208|COPII vesicle coating;GO:0006888|ER to Golgi vesicle-mediated transport;	GO:0005829|cytosol;GO:0005783|endoplasmic reticulum;GO:0000139|Golgi membrane;GO:0030008|TRAPP complex;	GO:0017112|Rab guanyl-nucleotide exchange factor activity;	.	.
ENSG00000186940	0.370496	0.122796	0.37781	0.133691	CHCHD2P9	processed_pseudogene	chr9:79391304-79391759:+	gi|74744476|sp|Q5T1J5.1|CHCH9_HUMAN	350	5e-39	RecName: Full=Putative coiled-coil-helix-coiled-coil-helix domain-containing protein CHCHD2P9, mitochondrial; AltName: Full=Coiled-coil-helix-coiled-coil-helix domain-containing 2 pseudogene 9; Flags: Precursor	gi|998623344|ref|NG_009939.2|	456	0	Homo sapiens coiled-coil-helix-coiled-coil-helix domain containing 2 pseudogene 9 (CHCHD2P9) on chromosome 9	Q5T1J5	139	2e-40	Putative coiled-coil-helix-coiled-coil-helix domain-containing protein CHCHD2P9, mitochondrial	.	.	.	.	pfam06747	CHCH	CHCH domain. we have identified a conserved motif in the LOC118487 protein that we have called the CHCH motif. Alignment of this protein with related members showed the presence of three subgroups of proteins, which are called the S (Small), N (N-terminal extended) and C (C-terminal extended) subgroups. All three sub-groups of proteins have in common that they contain a predicted conserved [coile…	GO:0007005|mitochondrion organization;GO:0045944|positive regulation of transcription from RNA polymerase II promoter;	GO:0005739|mitochondrion;GO:0005634|nucleus;	GO:0043565|sequence-specific DNA binding;	.	.
ENSG00000152086	0	0	0	0	TUBA3E	protein_coding	chr2:130191743-130198461:-	gi|795466258|ref|XP_011890057.1|	2328	0	PREDICTED: LOW QUALITY PROTEIN: tubulin alpha-3E chain [Cercocebus atys]	gi|156523257|ref|NM_207312.2|	1537	0	Homo sapiens tubulin alpha 3e (TUBA3E), mRNA	Q6PEY2	874	0	Tubulin alpha-3E chain	SPBC800.05c	695	0	COG5023	pfam03953	Tubulin_C	Tubulin C-terminal domain. This family includes the tubulin alpha, beta and gamma chains. Members of this family are involved in polymer formation. Tubulins are GTPases. FtsZ can polymerize into tubes, sheets, and rings in vitro and is ubiquitous in eubacteria and archaea. Tubulin is the major component of microtubules. (The FtsZ GTPases have been split into their won family).	GO:0007017|microtubule-based process;	GO:0005737|cytoplasm;GO:0005874|microtubule;GO:0005634|nucleus;	GO:0005525|GTP binding;GO:0003924|GTPase activity;GO:0005200|structural constituent of cytoskeleton;	K07374	TUBA; tubulin alpha
ENSG00000252262	1.12631	0	0	0	RNA5SP61	rRNA	chr1:162338643-162338742:+	.	.	.	.	gi|523580508|ref|NG_033395.1|	100	5e-44	Homo sapiens RNA, 5S ribosomal pseudogene 61 (RNA5SP61) on chromosome 1	.	.	.	.	.	.	.	.	pfam13382	Adenine_deam_C	Adenine deaminase C-terminal domain. This family represents a C-terminal region of the adenine deaminase enzyme.	.	.	.	.	.
ENSG00000181638	0.961681	1.08586	0.980666	1.19985	ZFP41	protein_coding	chr8:143246821-143262705:+	gi|608788357|ref|NP_776193.2|	957	3e-118	zinc finger protein 41 homolog [Homo sapiens]	gi|608788356|ref|NM_173832.5|	4797	0	Homo sapiens ZFP41 zinc finger protein (ZFP41), transcript variant 1, mRNA	Q8N8Y5	370	1e-118	Zinc finger protein 41 homolog	.	.	.	.	pfam13465	zf-H2C2_2	Zinc-finger double domain.	GO:0030154|cell differentiation;GO:0007275|multicellular organismal development;GO:0006355|regulation of transcription, DNA-templated;GO:0007283|spermatogenesis;GO:0006351|transcription, DNA-templated;	GO:0005634|nucleus;	GO:0003677|DNA binding;GO:0046872|metal ion binding;	.	.
ENSG00000137821	1.79244	2.19138	1.82783	1.89766	LRRC49	protein_coding	chr15:70853239-71053657:+	gi|312222716|ref|NP_001185946.1|	3339	0	leucine-rich repeat-containing protein 49 isoform 1 [Homo sapiens]	gi|27413935|gb|AC013752.10|	4251	0	Homo sapiens chromosome 15, clone RP11-396J17, complete sequence	Q8IUZ0	23.9	1e-11	Leucine-rich repeat-containing protein 49	SPAC4A8.12c	70.1	2e-11	COG4886	pfam13900	GVQW	Putative binding domain. This short domain is often found nested inside other longer domains. The function is not known, but the domain carries a highly conserved GVQW motif. The members are rich in proline and cysteine. This may be a binding domain.	.	GO:0005737|cytoplasm;GO:0005874|microtubule;	.	K16606	LRRC49; leucine-rich repeat-containing protein 49
ENSG00000181634	0.0214154	0	0.0291176	0.0154552	TNFSF15	protein_coding	chr9:114784635-114806126:-	gi|23510445|ref|NP_005109.2|	1359	5e-169	tumor necrosis factor ligand superfamily member 15 isoform VEGI-251 precursor [Homo sapiens]	gi|324072721|ref|NM_005118.3|	6687	0	Homo sapiens tumor necrosis factor superfamily member 15 (TNFSF15), transcript variant 1, mRNA	O95150	320	3e-100	Tumor necrosis factor ligand superfamily member 15	.	.	.	.	pfam00229	TNF	TNF(tumor Necrosis Factor) family.	GO:0006919|activation of cysteine-type endopeptidase activity involved in apoptotic process;GO:0007250|activation of NF-kappaB-inducing kinase activity;GO:0042107|cytokine metabolic process;GO:0006955|immune response;GO:0007165|signal transduction;GO:0033209|tumor necrosis factor-mediated signaling pathway;	GO:0005615|extracellular space;GO:0016021|integral component of membrane;GO:0005887|integral component of plasma membrane;GO:0005622|intracellular;GO:0005886|plasma membrane;	GO:0005102|receptor binding;	K05478	TNFSF15, VEGI; tumor necrosis factor ligand superfamily member 15
ENSG00000252269	0	0	0	0	RNU4ATAC12P	snRNA	chr12:132995190-132995302:-	.	.	.	.	gi|937347551|ref|NG_044497.1|	113	4e-51	Homo sapiens RNA, U4atac small nuclear 12, pseudogene (RNU4ATAC12P) on chromosome 12	.	.	.	.	.	.	.	.	pfam14319	Zn_Tnp_IS91	Transposase zinc-binding domain. This domain is likely to be a zinc-binding domain. It is found at the N-terminus of transposases belonging to the IS91 family.	.	.	.	.	.
ENSG00000137822	1.67872	1.72431	1.75813	1.69721	TUBGCP4	protein_coding	chr15:43369221-43409771:+	gi|955492583|ref|XP_004421541.2|	3281	0	PREDICTED: gamma-tubulin complex component 4 [Ceratotherium simum simum]	gi|22262473|gb|AC018924.9|	4572	0	Homo sapiens chromosome 15 clone RP11-355D13 map 15q15, complete sequence	Q9D4F8	202	2e-58	Gamma-tubulin complex component 4	.	.	.	.	pfam04130	Spc97_Spc98	Spc97 / Spc98 family. The spindle pole body (SPB) functions as the microtubule-organizing centre in yeast. Members of this family are spindle pole body (SBP) components such as Spc97 and Spc98 that form a complex with gamma-tubulin. This family of proteins includes the grip motif 1 and grip moti 2. Members of this family all form components of the gamma-tubulin complex, GCP.	GO:0051298|centrosome duplication;GO:0031122|cytoplasmic microtubule organization;GO:0051415|interphase microtubule nucleation by interphase microtubule organizing center;GO:0007126|meiotic nuclear division;GO:0090307|mitotic spindle assembly;	GO:0005813|centrosome;GO:0000923|equatorial microtubule organizing center;GO:0000930|gamma-tubulin complex;GO:0016020|membrane;GO:0005874|microtubule;GO:0055037|recycling endosome;GO:0005816|spindle pole body;	GO:0043015|gamma-tubulin binding;GO:0005200|structural constituent of cytoskeleton;	K16571	TUBGCP4, GCP4; gamma-tubulin complex component 4
ENSG00000137825	2.12663	1.65951	2.05881	2.59355	ITPKA	protein_coding	chr15:41493393-41503551:+	gi|4504789|ref|NP_002211.1|	2025	0	inositol-trisphosphate 3-kinase A [Homo sapiens]	gi|331284123|ref|NM_002220.2|	1824	0	Homo sapiens inositol-trisphosphate 3-kinase A (ITPKA), mRNA	P23677	426	2e-146	Inositol-trisphosphate 3-kinase A	.	.	.	.	pfam03770	IPK	Inositol polyphosphate kinase. ArgRIII has has been demonstrated to be an inositol polyphosphate kinase.	GO:0030036|actin cytoskeleton organization;GO:0097062|dendritic spine maintenance;GO:0006020|inositol metabolic process;GO:0043647|inositol phosphate metabolic process;GO:0061003|positive regulation of dendritic spine morphogenesis;GO:0048167|regulation of synaptic plasticity;GO:0007165|signal transduction;	GO:0005829|cytosol;GO:0043197|dendritic spine;	GO:0005524|ATP binding;GO:0004683|calmodulin-dependent protein kinase activity;GO:0008440|inositol-1,4,5-trisphosphate 3-kinase activity;	K00911	ITPK; 1D-myo-inositol-triphosphate 3-kinase [EC:2.7.1.127]
ENSG00000137824	6.01256	5.82505	5.64838	5.09019	RMDN3	protein_coding	chr15:40735884-40755851:-	gi|8922532|ref|NP_060615.1|	1815	0	regulator of microtubule dynamics protein 3 [Homo sapiens]	gi|34528786|dbj|AK123282.1|	3119	0	Homo sapiens cDNA FLJ41288 fis, clone BRAMY2038832, highly similar to Homo sapiens family with sequence similarity 82, member C (FAM82C), mRNA	Q5R6Z1	172	2e-49	Regulator of microtubule dynamics protein 3	.	.	.	.	pfam15279	SOBP	Sine oculis-binding protein. SOBP is associated with syndromic and nonsyndromic intellectual disability. It carries a zinc-finger of the zf-C2H2 type at the N-terminus, and a highly characteristic C-terminal PhPhPhPhPhPh motif. The deduced 873-amino acid protein contains an N-terminal nuclear localisation signal (NLS), followed by 2 FCS-type zinc finger motifs, a proline-rich region (PR1), a puta…	GO:0006915|apoptotic process;GO:0030154|cell differentiation;GO:0006874|cellular calcium ion homeostasis;	GO:0016021|integral component of membrane;GO:0005874|microtubule;GO:0005741|mitochondrial outer membrane;GO:0005634|nucleus;GO:0000922|spindle pole;	.	.	.
ENSG00000117899	6.77135	6.7701	6.43092	6.72136	MESD	protein_coding	chr15:80946289-80989878:-	gi|817265236|ref|XP_012297738.1|	988	7e-116	PREDICTED: uncharacterized protein LOC105710067 [Aotus nancymaae]	gi|699045621|ref|NM_015154.2|	4264	0	Homo sapiens mesoderm development candidate 2 (MESDC2), transcript variant 1, mRNA	Q14696	360	2e-115	LDLR chaperone MESD	.	.	.	.	pfam10185	Mesd	Chaperone for wingless signalling and trafficking of LDL receptor. Mesd is a family of highly conserved proteins found from nematodes to humans. The final C-terminal residues, KEDL, are the endoplasmic reticulum retention sequence as it is an ER protein specifically required for the intracellular trafficking of members of the low-density lipoprotein family of receptors (LDLRs). The N- and C-termi…	GO:0007498|mesoderm development;GO:0006457|protein folding;GO:0034394|protein localization to cell surface;GO:0016055|Wnt signaling pathway;	GO:0005783|endoplasmic reticulum;GO:0005886|plasma membrane;	.	K19031	CEMIP, KIAA1199; cell migration-inducing and hyaluronan-binding protein [EC:3.2.1.35]
ENSG00000021776	2.74334	3.47278	2.69137	3.37532	AQR	protein_coding	chr15:34851782-34969839:-	gi|686747168|ref|XP_009247945.1|	7660	0	PREDICTED: LOW QUALITY PROTEIN: intron-binding protein aquarius [Pongo abelii]	gi|694958604|ref|XM_510286.4|	5949	0	PREDICTED: Pan troglodytes aquarius intron-binding spliceosomal factor (AQR), mRNA	O60306	2928	0	Intron-binding protein aquarius	.	.	.	.	pfam13087	AAA_12	AAA domain. This family of domains contain a P-loop motif that is characteristic of the AAA superfamily. Many of the proteins in this family are conjugative transfer proteins.	GO:0000398|mRNA splicing, via spliceosome;GO:0006283|transcription-coupled nucleotide-excision repair;	GO:0071013|catalytic step 2 spliceosome;GO:0016020|membrane;GO:0005654|nucleoplasm;	GO:0044822|poly(A) RNA binding;	K12874	AQR; intron-binding protein aquarius
ENSG00000153975	4.98273	4.13216	4.95136	4.13153	ZUFSP	protein_coding	chr6:116635618-116668794:-	gi|292494919|ref|NP_659499.2|	3007	0	zinc finger with UFM1-specific peptidase domain protein [Homo sapiens]	gi|292494918|ref|NM_145062.2|	2195	0	Homo sapiens zinc finger with UFM1 specific peptidase domain (ZUFSP), mRNA	Q96AP4	288	1e-89	Zinc finger with UFM1-specific peptidase domain protein	.	.	.	.	pfam07910	Peptidase_C78	Peptidase family C78. This family formerly known as DUF1671 has been shown to be a cysteine peptidase called (Ufm1)-specific protease.	.	.	GO:0046872|metal ion binding;	.	.
ENSG00000153976	7.02871	6.83957	5.87819	7.4696	HS3ST3A1	protein_coding	chr17:13495689-13601927:-	gi|5174465|ref|NP_006033.1|	1674	0	heparan sulfate glucosamine 3-O-sulfotransferase 3A1 [Homo sapiens]	gi|747165371|ref|NM_006042.2|	2527	0	Homo sapiens heparan sulfate-glucosamine 3-sulfotransferase 3A1 (HS3ST3A1), mRNA	Q9Y663	432	5e-150	Heparan sulfate glucosamine 3-O-sulfotransferase 3A1	.	.	.	.	pfam00685	Sulfotransfer_1	Sulfotransferase domain.	GO:0006024|glycosaminoglycan biosynthetic process;	GO:0000139|Golgi membrane;GO:0016021|integral component of membrane;	GO:0008467|[heparan sulfate]-glucosamine 3-sulfotransferase 1 activity;GO:0033872|[heparan sulfate]-glucosamine 3-sulfotransferase 3 activity;GO:0008146|sulfotransferase activity;	K07809	HS3ST3; [heparan sulfate]-glucosamine 3-sulfotransferase 3 [EC:2.8.2.30]
ENSG00000223947	0.0807968	0.0482023	0.0988702	0.069972	AC016738.1	antisense_RNA	chr2:100993676-101002244:-	gi|119622237|gb|EAX01832.1|	646	3e-75	neuronal PAS domain protein 2, isoform CRA_c [Homo sapiens]	gi|551846351|tpe|HG494371.1|	3485	0	TPA: Homo sapiens long non-coding RNA OTTHUMT00000329103.1 (AC016738.4 gene), antisense	Q99743	59.3	2e-07	Neuronal PAS domain-containing protein 2	.	.	.	.	pfam03154	Atrophin-1	Atrophin-1 family. Atrophin-1 is the protein product of the dentatorubral-pallidoluysian atrophy (DRPLA) gene. DRPLA OMIM:125370 is a progressive neurodegenerative disorder. It is caused by the expansion of a CAG repeat in the DRPLA gene on chromosome 12p. This results in an extended polyglutamine region in atrophin-1, that is thought to confer toxicity to the protein, possibly through altering i…	GO:0006974|cellular response to DNA damage stimulus;GO:0007417|central nervous system development;GO:0032922|circadian regulation of gene expression;GO:0007623|circadian rhythm;GO:0060548|negative regulation of cell death;GO:0045739|positive regulation of DNA repair;GO:0045944|positive regulation of transcription from RNA polymerase II promoter;GO:0045893|positive regulation of transcription, DNA…	GO:0005829|cytosol;GO:0005654|nucleoplasm;GO:0005634|nucleus;GO:0005667|transcription factor complex;	GO:0001047|core promoter binding;GO:0003677|DNA binding;GO:0051879|Hsp90 protein binding;GO:0046872|metal ion binding;GO:0003700|transcription factor activity, sequence-specific DNA binding;	K09026	NPAS2; neuronal PAS domain-containing protein 2
ENSG00000223945	0	0.32181	0.264033	0.210218	AC244033.1	processed_pseudogene	chr1:150053864-150055034:+	gi|756140899|ref|NP_001291831.1|	780	3e-101	ribosomal protein L6 [Ailuropoda melanoleuca]	gi|589908468|ref|NG_022807.2|	656	0	Homo sapiens ribosomal protein L6 pseudogene (LOC441907) on chromosome 1	Q02878	294	4e-100	60S ribosomal protein L6	SPCC622.18	67.4	7e-18	COG2163	pfam01159	Ribosomal_L6e	Ribosomal protein L6e.	GO:0002181|cytoplasmic translation;GO:0000184|nuclear-transcribed mRNA catabolic process, nonsense-mediated decay;GO:0006355|regulation of transcription, DNA-templated;GO:0000027|ribosomal large subunit assembly;GO:0006364|rRNA processing;GO:0006614|SRP-dependent cotranslational protein targeting to membrane;GO:0006412|translation;GO:0006413|translational initiation;GO:0019083|viral transcription;	GO:0005913|cell-cell adherens junction;GO:0036464|cytoplasmic ribonucleoprotein granule;GO:0005829|cytosol;GO:0022625|cytosolic large ribosomal subunit;GO:0005925|focal adhesion;GO:0016020|membrane;GO:0005634|nucleus;	GO:0098641|cadherin binding involved in cell-cell adhesion;GO:0003677|DNA binding;GO:0044822|poly(A) RNA binding;GO:0003723|RNA binding;GO:0003735|structural constituent of ribosome;	K02934	RP-L6e, RPL6; large subunit ribosomal protein L6e
ENSG00000174839	3.07734	3.69366	3.67605	4.09276	DENND6A	protein_coding	chr3:57625457-57693089:-	gi|32698777|ref|NP_689891.1|	2868	0	protein DENND6A [Homo sapiens]	gi|197333838|ref|NM_152678.2|	4655	0	Homo sapiens DENN domain containing 6A (DENND6A), mRNA	Q8IWF6	319	4e-105	Protein DENND6A	.	.	.	.	pfam13900	GVQW	Putative binding domain. This short domain is often found nested inside other longer domains. The function is not known, but the domain carries a highly conserved GVQW motif. The members are rich in proline and cysteine. This may be a binding domain.	GO:2000049|positive regulation of cell-cell adhesion mediated by cadherin;	GO:0005737|cytoplasm;GO:0043231|intracellular membrane-bounded organelle;GO:0055037|recycling endosome;	GO:0017112|Rab guanyl-nucleotide exchange factor activity;	.	.
ENSG00000223941	0	0.193754	0.0993549	0.105472	LINC01014	sense_intronic	chr3:178419201-178457309:+	gi|119598836|gb|EAW78430.1|	393	6e-46	hCG1646471, isoform CRA_a [Homo sapiens]	gi|389886546|ref|NR_046786.1|	548	0	Homo sapiens long intergenic non-protein coding RNA 1014 (LINC01014), long non-coding RNA	.	.	.	.	.	.	.	.	pfam06942	GlpM	GlpM protein. This family consists of several bacterial GlpM membrane proteins. GlpM is a hydrophobic protein containing 109 amino acids. It is thought that GlpM may play a role in alginate biosynthesis in Pseudomonas aeruginosa.	.	.	.	.	.
ENSG00000174837	4.43596	3.70077	3.71797	3.32197	ADGRE1	protein_coding	chr19:6887566-6940459:+	gi|40807489|ref|NP_001965.3|	4562	0	adhesion G protein-coupled receptor E1 isoform 1 precursor [Homo sapiens]	gi|372266074|ref|NM_001974.4|	3123	0	Homo sapiens adhesion G protein-coupled receptor E1 (ADGRE1), transcript variant 1, mRNA	Q14246	349	4e-113	Adhesion G protein-coupled receptor E1	.	.	.	.	pfam00002	7tm_2	7 transmembrane receptor (Secretin family). This family is known as Family B, the secretin-receptor family or family 2 of the G-protein-coupled receptors (GCPRs).They have been described in many animal species, but not in plants, fungi or prokaryotes. Three distinct sub-families are recognized. Subfamily B1 contains classical hormone receptors, such as receptors for secretin and glucagon, that ar…	GO:0002250|adaptive immune response;GO:0007155|cell adhesion;GO:0007166|cell surface receptor signaling pathway;GO:0007186|G-protein coupled receptor signaling pathway;	GO:0009897|external side of plasma membrane;GO:0005887|integral component of plasma membrane;	GO:0005509|calcium ion binding;GO:0004930|G-protein coupled receptor activity;	K04591	EMR1; egf-like module containing, mucin-like, hormone receptor-like 1
ENSG00000143158	6.79669	6.49471	6.84085	7.07095	MPC2	protein_coding	chr1:167916729-167937040:-	gi|829861416|ref|XP_012639333.1|	517	1e-62	PREDICTED: mitochondrial pyruvate carrier 2 [Microcebus murinus]	gi|326937453|ref|NR_026550.2|	2177	0	Homo sapiens mitochondrial pyruvate carrier 2 (MPC2), transcript variant 3, non-coding RNA	O95563	202	2e-59	Mitochondrial pyruvate carrier 2	.	.	.	.	pfam03650	MPC	Uncharacterized protein family (UPF0041).	GO:0061732|mitochondrial acetyl-CoA biosynthetic process from pyruvate;GO:1902361|mitochondrial pyruvate transmembrane transport;GO:0035774|positive regulation of insulin secretion involved in cellular response to glucose stimulus;	GO:0016021|integral component of membrane;GO:0005743|mitochondrial inner membrane;GO:0005739|mitochondrion;GO:0005634|nucleus;	GO:0050833|pyruvate transmembrane transporter activity;	.	.
ENSG00000223948	0	0	0.135762	0	AC092648.1	processed_pseudogene	chr7:67769629-67770468:-	gi|589942695|ref|XP_006984059.1|	254	4e-25	PREDICTED: prefoldin subunit 4-like isoform X1 [Peromyscus maniculatus bairdii]	gi|15778772|gb|AC092648.3|	264	2e-134	Homo sapiens BAC clone RP11-421N10 from 7, complete sequence	Q9NQP4	98.2	6e-25	Prefoldin subunit 4	.	.	.	.	pfam09428	DUF2011	Fungal protein of unknown function (DUF2011). This is a family of fungal proteins whose function is unknown.	GO:0006457|protein folding;	GO:0005737|cytoplasm;GO:0005829|cytosol;GO:0005739|mitochondrion;GO:0005634|nucleus;GO:0016272|prefoldin complex;	GO:0051087|chaperone binding;	K09550	PFDN4; prefoldin subunit 4
ENSG00000223949	0.317807	0.1106	0.340285	0.223623	ROR1-AS1	antisense_RNA	chr1:64094442-64171297:-	gi|2072951|gb|AAC51263.1|	740	0	putative p150 [Homo sapiens]	gi|551896549|tpe|HG492135.1|	2189	0	TPA: Homo sapiens long non-coding RNA OTTHUMT00000025008.1 (RP11-24J23.2 gene), antisense	O00370	409	9e-158	LINE-1 retrotransposable element ORF2 protein	.	.	.	.	pfam13900	GVQW	Putative binding domain. This short domain is often found nested inside other longer domains. The function is not known, but the domain carries a highly conserved GVQW motif. The members are rich in proline and cysteine. This may be a binding domain.	GO:0006310|DNA recombination;GO:0090305|nucleic acid phosphodiester bond hydrolysis;GO:0032199|reverse transcription involved in RNA-mediated transposition;GO:0032197|transposition, RNA-mediated;	.	GO:0046872|metal ion binding;GO:0003964|RNA-directed DNA polymerase activity;GO:0009036|Type II site-specific deoxyribonuclease activity;	.	.
ENSG00000256564	0.280176	0.0928607	0.285707	0.303299	AC007552.2	antisense_RNA	chr12:16567411-16573940:+	.	.	.	.	gi|578823112|ref|XR_429051.1|	603	0	PREDICTED: Homo sapiens uncharacterized LOC102724196 (LOC102724196), transcript variant X2, ncRNA	.	.	.	.	.	.	.	.	pfam05526	R_equi_Vir	Rhodococcus equi virulence-associated protein. This family consists of several virulence-associated proteins from Rhodococcus equi. Rhodococcus equi is an important pulmonary pathogen of foals and is increasingly isolated from pneumonic infections and other infections in human immunodeficiency virus (HIV)-infected patients. Isolates from foals possess a large virulence plasmid, varying in size fr…	.	.	.	.	.
ENSG00000224638	0	0	0	0	AC106900.1	lincRNA	chr2:173880865-173899428:-	gi|397507631|ref|XP_003824293.1|	514	2e-64	PREDICTED: dynein heavy chain 9, axonemal-like [Pan paniscus]	gi|551847659|tpe|HG494887.1|	456	0	TPA: Homo sapiens long non-coding RNA OTTHUMT00000333988.1 (AC106900.6 gene), lincRNA	Q96DT5	62.4	3e-10	Dynein heavy chain 11, axonemal	.	.	.	.	pfam08385	DHC_N1	Dynein heavy chain, N-terminal region 1. Dynein heavy chains interact with other heavy chains to form dimers, and with intermediate chain-light chain complexes to form a basal cargo binding unit. The region featured in this family includes the sequences implicated in mediating these interactions. It is thought to be flexible and not to adopt a rigid conformation.	GO:0003341|cilium movement;GO:0007368|determination of left/right symmetry;GO:0030317|sperm motility;GO:0007507|heart development;GO:0003356|regulation of cilium beat frequency;	GO:0005737|cytoplasm;GO:0030286|dynein complex;GO:0005874|microtubule;GO:0031512|motile primary cilium;	GO:0005524|ATP binding;GO:0016887|ATPase activity;GO:0003777|microtubule motor activity;	K10408	DNAH; dynein heavy chain, axonemal
ENSG00000224635	0.252913	0.111766	0.200594	0.182524	AL391095.1	lincRNA	chr20:38406011-38416797:-	gi|119596438|gb|EAW76032.1|	538	7e-62	hCG2038368 [Homo sapiens]	gi|666670835|tpe|HG511355.2|	2004	0	TPA: Homo sapiens long non-coding RNA OTTHUMT00000079172.2 (RP4-564F22.5 gene), lincRNA	Q6NY19	57.8	3e-07	KN motif and ankyrin repeat domain-containing protein 3	.	.	.	.	pfam13900	GVQW	Putative binding domain. This short domain is often found nested inside other longer domains. The function is not known, but the domain carries a highly conserved GVQW motif. The members are rich in proline and cysteine. This may be a binding domain.	.	.	.	.	.
ENSG00000224637	0	0	0	0	PDSS1P2	unprocessed_pseudogene	chr2:44166266-44166943:+	gi|50659086|ref|NP_055132.2|	323	1e-69	decaprenyl-diphosphate synthase subunit 1 [Homo sapiens]	gi|225579100|ref|NG_011678.1|	678	0	Homo sapiens protein phosphatase, Mg2+/Mn2+ dependent 1B (PPM1B), RefSeqGene on chromosome 2	Q5T2R2	86.7	5e-71	Decaprenyl-diphosphate synthase subunit 1	STM3305	48.9	3e-10	COG0142	pfam00348	polyprenyl_synt	Polyprenyl synthetase.	GO:0008299|isoprenoid biosynthetic process;GO:0051290|protein heterotetramerization;GO:0006744|ubiquinone biosynthetic process;	GO:0005759|mitochondrial matrix;GO:1990234|transferase complex;	GO:0046872|metal ion binding;GO:0046982|protein heterodimerization activity;GO:0000010|trans-hexaprenyltranstransferase activity;GO:0050347|trans-octaprenyltranstransferase activity;	K12504	PDSS1; decaprenyl-diphosphate synthase subunit 1 [EC:2.5.1.91]
ENSG00000152377	55.6818	50.7303	80.8705	65.6171	SPOCK1	protein_coding	chr5:136975298-137598379:-	gi|62088982|dbj|BAD92938.1|	2154	0	sparc/osteonectin, cwcv and kazal-like domains proteoglycan precursor variant [Homo sapiens]	gi|82659117|ref|NM_004598.3|	4827	0	Homo sapiens sparc/osteonectin, cwcv and kazal-like domains proteoglycan (testican) 1 (SPOCK1), mRNA	Q08629	195	1e-58	Testican-1	.	.	.	.	pfam10591	SPARC_Ca_bdg	Secreted protein acidic and rich in cysteine Ca binding region. The SPARC_Ca_bdg domain of Secreted Protein Acidic and Rich in Cysteine is responsible for the anti-spreading activity of human urothelial cells. It is rich in alpha-helices. This extracellular calcium-binding domain contains two EF-hands that each coordinates one Ca2+ ion, forming a helix-loop-helix structure that not only drives th…	GO:0007155|cell adhesion;GO:0021953|central nervous system neuron differentiation;GO:0010812|negative regulation of cell-substrate adhesion;GO:0010951|negative regulation of endopeptidase activity;GO:0010977|negative regulation of neuron projection development;GO:0007399|nervous system development;GO:0022008|neurogenesis;GO:0001764|neuron migration;GO:0001558|regulation of cell growth;GO:0007165|…	GO:0005737|cytoplasm;GO:0005615|extracellular space;GO:0031594|neuromuscular junction;GO:0033268|node of Ranvier;GO:0014069|postsynaptic density;GO:0005578|proteinaceous extracellular matrix;GO:0016528|sarcoplasm;	GO:0005509|calcium ion binding;GO:0004869|cysteine-type endopeptidase inhibitor activity;GO:0008191|metalloendopeptidase inhibitor activity;GO:0004867|serine-type endopeptidase inhibitor activity;	K08136	SPOCK; sparc/osteonectin, cwcv and kazal-like domains proteoglycan (testican)
ENSG00000224631	17.213	16.3236	16.8426	16.5871	RPS27AP16	transcribed_processed_pseudogene	chr16:61055399-61055964:-	gi|961376172|gb|ALS04830.1|	333	5e-51	hypothetical protein [Pseudodiaptomus poplesia]	gi|584613521|ref|NG_010157.2|	566	0	Homo sapiens ribosomal protein S27a pseudogene 16 (RPS27AP16) on chromosome 16	P0C276	132	4e-38	Ubiquitin-60S ribosomal protein L40	ECU02g1080	132	6e-38	COG5272	pfam00240	ubiquitin	Ubiquitin family. This family contains a number of ubiquitin-like proteins: SUMO (smt3 homologue) Nedd8, Elongin B, Rub1, and Parkin. A number of them are thought to carry a distinctive five-residue motif termed the proteasome-interacting motif (PIM), which may have a biologically significant role in protein delivery to proteasomes and recruitment of proteasomes to transcription sites.	GO:0006412|translation;	GO:0043209|myelin sheath;GO:0005634|nucleus;GO:0005840|ribosome;	GO:0003735|structural constituent of ribosome;	K02927	RP-L40e, RPL40; large subunit ribosomal protein L40e
ENSG00000117543	14.7709	12.745	13.593	12.5621	DPH5	protein_coding	chr1:100989623-101026088:-	gi|117190262|ref|NP_057042.2|	1519	0	diphthine methyl ester synthase isoform a [Homo sapiens]	gi|34531595|dbj|AK125485.1|	2155	0	Homo sapiens cDNA FLJ43496 fis, clone PEBLM2001465, highly similar to Probable diphthine synthase (EC 2.1.1.98)	Q9H2P9	342	1e-135	Diphthine methyl ester synthase	SPCC576.14	286	4e-89	COG1798	pfam13900	GVQW	Putative binding domain. This short domain is often found nested inside other longer domains. The function is not known, but the domain carries a highly conserved GVQW motif. The members are rich in proline and cysteine. This may be a binding domain.	GO:0017183|peptidyl-diphthamide biosynthetic process from peptidyl-histidine;	GO:0005829|cytosol;	GO:0004164|diphthine synthase activity;	K00586	DPH5; diphthine synthase [EC:2.1.1.98]
ENSG00000251411	0.253673	0	0.362153	0.109843	AC093827.3	processed_pseudogene	chr4:86913266-86914817:-	gi|942076313|ref|XP_014336003.1|	674	5e-129	PREDICTED: LOW QUALITY PROTEIN: actin-related protein 2/3 complex subunit 1A-like [Bos mutus]	gi|194739614|gb|EU668326.1|	807	0	Homo sapiens epididymis luminal protein 68 (HEL-68) mRNA, complete cds	Q1JP79	160	3e-127	Actin-related protein 2/3 complex subunit 1A	.	.	.	.	pfam00400	WD40	WD domain, G-beta repeat.	GO:0034314|Arp2/3 complex-mediated actin nucleation;	GO:0005885|Arp2/3 protein complex;GO:0005737|cytoplasm;GO:0070062|extracellular exosome;GO:0036195|muscle cell projection membrane;	GO:0051015|actin filament binding;	K05757	ARPC1A_B; actin related protein 2/3 complex, subunit 1A/1B
ENSG00000251413	0	0	0	0	AC068898.2	sense_intronic	chr10:48624004-48625093:-	gi|12698192|dbj|BAB21923.1|	201	3e-17	hypothetical protein [Macaca fascicularis]	gi|551868199|tpe|HG502884.1|	597	0	TPA: Homo sapiens long non-coding RNA OTTHUMT00000358771.1 (RP11-534L6.5 gene), sense_intronic	Q8WTZ3	65.9	5e-12	Zinc finger protein ENSP00000375192	.	.	.	.	pfam13900	GVQW	Putative binding domain. This short domain is often found nested inside other longer domains. The function is not known, but the domain carries a highly conserved GVQW motif. The members are rich in proline and cysteine. This may be a binding domain.	GO:0006355|regulation of transcription, DNA-templated;GO:0006351|transcription, DNA-templated;	GO:0005634|nucleus;	GO:0003677|DNA binding;GO:0046872|metal ion binding;	.	.
ENSG00000251414	1.17324	1.48472	1.30516	1.96283	AC138956.2	antisense_RNA	chr5:176354206-176356168:+	gi|795184620|ref|XP_011845397.1|	144	1e-18	PREDICTED: ADP-ribosylation factor-like protein 10 [Mandrillus leucophaeus]	gi|551858227|tpe|HG498811.1|	528	0	TPA: Homo sapiens long non-coding RNA OTTHUMT00000371983.1 (RP11-843P14.1 gene), antisense	Q8NDZ0	58.9	4e-09	BEN domain-containing protein 2	.	.	.	.	pfam13900	GVQW	Putative binding domain. This short domain is often found nested inside other longer domains. The function is not known, but the domain carries a highly conserved GVQW motif. The members are rich in proline and cysteine. This may be a binding domain.	.	.	.	.	.
ENSG00000251417	0.114754	0.114101	0.117019	0.0621122	AC145285.2	lincRNA	chr16:28802743-28817828:+	gi|795171696|ref|XP_011842717.1|	311	4e-54	PREDICTED: LOW QUALITY PROTEIN: uncharacterized protein LOC105544743, partial [Mandrillus leucophaeus]	gi|666672260|tpe|HG507893.2|	1963	0	TPA: Homo sapiens long non-coding RNA OTTHUMT00000431010.2 (RP11-1348G14.4 gene), lincRNA	Q8N7I0	54.7	2e-21	Protein GVQW1	.	.	.	.	pfam13900	GVQW	Putative binding domain. This short domain is often found nested inside other longer domains. The function is not known, but the domain carries a highly conserved GVQW motif. The members are rich in proline and cysteine. This may be a binding domain.	.	.	.	.	.
ENSG00000072163	5.17568	6.47898	4.62151	5.11438	LIMS2	protein_coding	chr2:127638381-127681786:-	gi|238859658|ref|NP_001129509.2|	1807	0	LIM and senescent cell antigen-like-containing domain protein 2 isoform 1 [Homo sapiens]	gi|34528462|dbj|AK123014.1|	4792	0	Homo sapiens cDNA FLJ16826 fis, clone UTERU3006687, highly similar to Homo sapiens LIM and senescent cell antigen-like domains 1 (LIMS1)	Q7Z4I7	209	3e-63	LIM and senescent cell antigen-like-containing domain protein 2	.	.	.	.	pfam00412	LIM	LIM domain. This family represents two copies of the LIM structural domain.	GO:0034329|cell junction assembly;GO:0045216|cell-cell junction organization;GO:0043066|negative regulation of apoptotic process;GO:2000346|negative regulation of hepatocyte proliferation;GO:2000178|negative regulation of neural precursor cell proliferation;GO:2001046|positive regulation of integrin-mediated signaling pathway;GO:0016337|single organismal cell-cell adhesion;	GO:0005829|cytosol;GO:0005925|focal adhesion;GO:0005634|nucleus;GO:0005886|plasma membrane;	GO:0008270|zinc ion binding;	.	.
ENSG00000112110	39.5232	37.5472	35.5422	38.2626	MRPL18	protein_coding	chr6:159789812-159798436:+	gi|21265080|ref|NP_054880.2|	955	2e-127	39S ribosomal protein L18, mitochondrial isoform 1 [Homo sapiens]	gi|974005620|ref|NR_134861.1|	1068	0	Homo sapiens mitochondrial ribosomal protein L18 (MRPL18), transcript variant 4, non-coding RNA	Q9H0U6	209	8e-67	39S ribosomal protein L18, mitochondrial	.	.	.	.	pfam00861	Ribosomal_L18p	Ribosomal L18p/L5e family. This family includes ribosomal proteins from the large subunit. This family includes L18 from bacteria and L5 from eukaryotes. It has been shown that the amino terminal 93 amino acids of rat Rpl5 are necessary and sufficient to bind 5S rRNA in vitro. Suggesting that the entire family has a function in rRNA binding.	GO:0070125|mitochondrial translational elongation;GO:0070126|mitochondrial translational termination;GO:0035928|rRNA import into mitochondrion;GO:0006412|translation;	GO:0005615|extracellular space;GO:0005743|mitochondrial inner membrane;GO:0005761|mitochondrial ribosome;GO:0005739|mitochondrion;	GO:0008097|5S rRNA binding;GO:0003735|structural constituent of ribosome;	K02881	RP-L18, MRPL18, rplR; large subunit ribosomal protein L18
ENSG00000112118	17.5272	19.836	20.2804	18.3557	MCM3	protein_coding	chr6:52264009-52284881:-	gi|394582093|ref|NP_002379.3|	4191	0	DNA replication licensing factor MCM3 isoform 1 [Homo sapiens]	gi|394582092|ref|NM_002388.4|	3208	0	Homo sapiens minichromosome maintenance complex component 3 (MCM3), transcript variant 1, mRNA	P25205	483	1e-163	DNA replication licensing factor MCM3	SPCC1682.02c	679	0	COG1241	pfam00493	MCM	MCM2/3/5 family.	GO:0006260|DNA replication;GO:0006270|DNA replication initiation;GO:0000082|G1/S transition of mitotic cell cycle;	GO:0005658|alpha DNA polymerase:primase complex;GO:0005813|centrosome;GO:0043231|intracellular membrane-bounded organelle;GO:0042555|MCM complex;GO:0016020|membrane;GO:0000784|nuclear chromosome, telomeric region;GO:0005654|nucleoplasm;GO:0005634|nucleus;GO:0048471|perinuclear region of cytoplasm;	GO:0005524|ATP binding;GO:0003677|DNA binding;GO:0003678|DNA helicase activity;	K02541	MCM3; DNA replication licensing factor MCM3 [EC:3.6.4.12]
ENSG00000153684	0.149167	0.177982	0.233237	0.0861212	GOLGA8F	protein_coding	chr15:28378621-28392018:+	gi|686746916|ref|XP_009247860.1|	2181	0	PREDICTED: putative golgin subfamily A member 8F/8G isoform X1 [Pongo abelii]	gi|289666744|ref|NR_033353.1|	5192	0	Homo sapiens golgin A8 family member G (GOLGA8G), non-coding RNA	A6NN73	96.7	7e-21	Golgin subfamily A member 8C	.	.	.	.	pfam15070	GOLGA2L5	Putative golgin subfamily A member 2-like protein 5. The function of the GOLGA2L5 protein family remains unknown. This family of proteins is thought to be found in the Golgi apparatus of eukaryotes. Proteins in this family are typically between and 840 amino acids in length.	.	GO:0005794|Golgi apparatus;	.	.	.
ENSG00000105619	7.31192	5.32855	6.20583	5.0147	TFPT	protein_coding	chr19:54107013-54115675:-	gi|397520182|ref|XP_003830208.1|	886	2e-114	PREDICTED: TCF3 fusion partner isoform X1 [Pan paniscus]	gi|221136929|ref|NM_013342.3|	1205	0	Homo sapiens TCF3 (E2A) fusion partner (in childhood Leukemia) (TFPT), mRNA	P0C1Z6	110	6e-80	TCF3 fusion partner	.	.	.	.	pfam01175	Urocanase	Urocanase.	GO:0097190|apoptotic signaling pathway;GO:0006310|DNA recombination;GO:0006281|DNA repair;GO:0006355|regulation of transcription, DNA-templated;GO:0006351|transcription, DNA-templated;	GO:0005737|cytoplasm;GO:0031011|Ino80 complex;GO:0031965|nuclear membrane;GO:0005730|nucleolus;GO:0005654|nucleoplasm;GO:0005634|nucleus;	GO:0003677|DNA binding;	K11670	TEPT, INO80F; TCF3 fusion partner
ENSG00000105618	7.07893	7.83469	6.40228	7.00175	PRPF31	protein_coding	chr19:54115410-54131719:+	gi|18249847|gb|AAK77986.1|	2221	0	U4/U6 snRNP-associated 61 kDa protein [Homo sapiens]	gi|221136938|ref|NM_015629.3|	2126	0	Homo sapiens pre-mRNA processing factor 31 (PRPF31), mRNA	Q8WWY3	414	5e-147	U4/U6 small nuclear ribonucleoprotein Prp31	SPBC119.13c	249	2e-72	COG1498	pfam01798	Nop	Putative snoRNA binding domain. This family consists of various Pre RNA processing ribonucleoproteins. The function of the aligned region is unknown however it may be a common RNA or snoRNA or Nop1p binding domain. Nop5p (Nop58p) from yeast is the protein component of a ribonucleoprotein protein required for pre-18s rRNA processing and is suggested to function with Nop1p in a snoRNA complex. Nop5…	GO:0000398|mRNA splicing, via spliceosome;GO:0071166|ribonucleoprotein complex localization;GO:0000244|spliceosomal tri-snRNP complex assembly;	GO:0015030|Cajal body;GO:0071339|MLL1 complex;GO:0016607|nuclear speck;GO:0005654|nucleoplasm;GO:0005634|nucleus;GO:0071011|precatalytic spliceosome;GO:0005684|U2-type spliceosomal complex;GO:0005687|U4 snRNP;GO:0046540|U4/U6 x U5 tri-snRNP complex;GO:0005690|U4atac snRNP;	GO:0044822|poly(A) RNA binding;GO:0043021|ribonucleoprotein complex binding;GO:0070990|snRNP binding;GO:0030621|U4 snRNA binding;GO:0030622|U4atac snRNA binding;	K12844	PRPF31; U4/U6 small nuclear ribonucleoprotein PRP31
ENSG00000008838	7.61172	8.3727	7.60526	8.4238	MED24	protein_coding	chr17:40019097-40061215:-	gi|675797370|ref|XP_008955024.1|	5151	0	PREDICTED: mediator of RNA polymerase II transcription subunit 24 isoform X3 [Pan paniscus]	gi|15030229|gb|BC011375.1|	3656	0	Homo sapiens mediator complex subunit 24, mRNA (cDNA clone MGC:8748 IMAGE:3866038), complete cds	O75448	250	7e-76	Mediator of RNA polymerase II transcription subunit 24	.	.	.	.	pfam11277	Med24_N	Mediator complex subunit 24 N-terminal. This subunit of the Mediator complex appears to be conserved only from insects to humans. It is essential for correct retinal development in fish. Subunit composition of the mediator contributes to the control of differentiation in the vertebrate CNS as there are divergent functions of the mediator subunits Crsp34/Med27, Trap100/Med24, and Crsp150/Med14.	GO:0030521|androgen receptor signaling pathway;GO:0030518|intracellular steroid hormone receptor signaling pathway;GO:0045893|positive regulation of transcription, DNA-templated;GO:0051291|protein heterooligomerization;GO:0019827|stem cell population maintenance;GO:0006367|transcription initiation from RNA polymerase II promoter;	GO:0016592|mediator complex;GO:0005654|nucleoplasm;GO:0005634|nucleus;GO:0000151|ubiquitin ligase complex;	GO:0004402|histone acetyltransferase activity;GO:0030374|ligand-dependent nuclear receptor transcription coactivator activity;GO:0004872|receptor activity;GO:0001104|RNA polymerase II transcription cofactor activity;GO:0046966|thyroid hormone receptor binding;GO:0003712|transcription cofactor activity;GO:0061630|ubiquitin protein ligase activity;GO:0042809|vitamin D receptor binding;	K15167	MED24; mediator of RNA polymerase II transcription subunit 24
ENSG00000105613	0.629271	0.608548	0.483467	0.466578	MAST1	protein_coding	chr19:12833951-12874951:+	gi|45120119|ref|NP_055790.1|	7028	0	microtubule-associated serine/threonine-protein kinase 1 [Homo sapiens]	gi|239047826|ref|NM_014975.2|	4833	0	Homo sapiens microtubule associated serine/threonine kinase 1 (MAST1), mRNA	Q9Y2H9	2711	0	Microtubule-associated serine/threonine-protein kinase 1	.	.	.	.	pfam08926	DUF1908	Domain of unknown function (DUF1908). This domain is found in a set of hypothetical/structural eukaryotic proteins.	GO:0007010|cytoskeleton organization;GO:0035556|intracellular signal transduction;GO:0018105|peptidyl-serine phosphorylation;GO:0006468|protein phosphorylation;	GO:0005737|cytoplasm;GO:0005856|cytoskeleton;GO:0005622|intracellular;GO:0005886|plasma membrane;	GO:0005524|ATP binding;GO:0000287|magnesium ion binding;GO:0004674|protein serine/threonine kinase activity;	K08789	MAST; microtubule-associated serine/threonine kinase [EC:2.7.11.1]
ENSG00000105612	19.9662	18.1181	21.7786	19.8022	DNASE2	protein_coding	chr19:12875211-12881468:-	gi|4503349|ref|NP_001366.1|	1745	0	deoxyribonuclease-2-alpha precursor [Homo sapiens]	gi|58331228|ref|NM_001375.2|	1955	0	Homo sapiens deoxyribonuclease II, lysosomal (DNASE2), mRNA	O00115	215	2e-66	Deoxyribonuclease-2-alpha	.	.	.	.	pfam03265	DNase_II	Deoxyribonuclease II.	GO:0006309|apoptotic DNA fragmentation;GO:0006259|DNA metabolic process;GO:0030218|erythrocyte differentiation;	GO:0070062|extracellular exosome;GO:0005764|lysosome;	GO:0004531|deoxyribonuclease II activity;GO:0003677|DNA binding;	K01158	DNASE2; deoxyribonuclease II [EC:3.1.22.1]
ENSG00000105610	0	0	0	0	KLF1	protein_coding	chr19:12884423-12887181:-	gi|10835246|ref|NP_006554.1|	1394	0	Krueppel-like factor 1 [Homo sapiens]	gi|156071501|ref|NM_006563.3|	1592	0	Homo sapiens Kruppel-like factor 1 (erythroid) (KLF1), mRNA	Q13351	541	0	Krueppel-like factor 1	.	.	.	.	pfam13465	zf-H2C2_2	Zinc-finger double domain.	GO:1901653|cellular response to peptide;GO:0030218|erythrocyte differentiation;GO:0060135|maternal process involved in female pregnancy;GO:0045893|positive regulation of transcription, DNA-templated;GO:0006355|regulation of transcription, DNA-templated;GO:0006351|transcription, DNA-templated;	GO:0000790|nuclear chromatin;GO:0005634|nucleus;	GO:0000987|core promoter proximal region sequence-specific DNA binding;GO:0046872|metal ion binding;GO:0003700|transcription factor activity, sequence-specific DNA binding;GO:0044212|transcription regulatory region DNA binding;	K09204	KLF1; krueppel-like factor 1
ENSG00000105617	5.55119	5.01122	5.28836	5.17909	LENG1	protein_coding	chr19:54155161-54159882:-	gi|612407788|ref|NP_077292.2|	771	1e-95	leukocyte receptor cluster member 1 [Homo sapiens]	gi|958750476|ref|XM_014856511.1|	1039	0	PREDICTED: Equus asinus leukocyte receptor cluster (LRC) member 1 (LENG1), mRNA	Q96BZ8	298	8e-96	Leukocyte receptor cluster member 1	.	.	.	.	pfam04153	NOT2_3_5	NOT2 / NOT3 / NOT5 family. NOT1, NOT2, NOT3, NOT4 and NOT5 form a nuclear complex that negatively regulates the basal and activated transcription of many genes. This family includes NOT2, NOT3 and NOT5.	.	.	.	.	.
ENSG00000251168	0	0	0	0.206655	AC025174.1	lincRNA	chr5:7924292-7925398:+	gi|119628494|gb|EAX08089.1|	237	6e-24	hCG1816586 [Homo sapiens]	gi|551855346|tpe|HG497730.1|	295	8e-152	TPA: Homo sapiens long non-coding RNA OTTHUMT00000366351.1 (CTD-2072I24.1 gene), lincRNA	.	.	.	.	.	.	.	.	pfam12234	Rav1p_C	RAVE protein 1 C terminal. This domain family is found in eukaryotes, and is typically between 621 and 644 amino acids in length. This family is the C terminal region of the protein RAVE (regulator of the ATPase of vacuolar and endosomal membranes). Rav1p is involved in regulating the glucose dependent assembly and disassembly of vacuolar ATPase V1 and V0 subunits.	.	.	.	.	.
ENSG00000277182	0.134212	0.0800691	0.0273723	0.0290577	AC006449.5	antisense_RNA	chr17:38749360-38751457:+	gi|221039916|dbj|BAH11721.1|	1003	4e-129	unnamed protein product [Homo sapiens]	gi|685844496|tpe|LN608648.1|	2098	0	TPA: Homo sapiens long non-coding RNA OTTHUMT00000477453.1 (CTB-58E17.5 gene), antisense	.	.	.	.	.	.	.	.	pfam15498	Dendrin	Nephrin and CD2AP-binding protein, Dendrin. Dendrin is a family of eukaryotic proteins found in the podocytes of the kidneys. Dendrin, originally identified in telencephalic dendrites, is a constituent of the slit diaphragm, SD, complex of podocytes, where it directly binds to nephrin and CD2AP. Kidney podocytes and their slit diaphragms (SDs) form the final barrier to urinary protein loss. SD pr…	.	.	.	.	.
ENSG00000216639	0.150778	0	0.076877	0.326442	AL133406.1	processed_pseudogene	chr6:105298149-105298895:+	gi|148709614|gb|EDL41560.1|	334	2e-36	mCG113035, partial [Mus musculus]	gi|224493813|ref|NG_010549.1|	747	0	Homo sapiens ribosomal protein L7a pseudogene 35 (RPL7AP35) on chromosome 6	P12970	78.6	5e-16	60S ribosomal protein L7a	YLL045c	52.4	4e-16	COG1358	pfam01248	Ribosomal_L7Ae	Ribosomal protein L7Ae/L30e/S12e/Gadd45 family. This family includes: Ribosomal L7A from metazoa, Ribosomal L8-A and L8-B from fungi, 30S ribosomal protein HS6 from archaebacteria, 40S ribosomal protein S12 from eukaryotes, Ribosomal protein L30 from eukaryotes and archaebacteria. Gadd45 and MyD118.	GO:0000470|maturation of LSU-rRNA;GO:0006412|translation;	GO:0005913|cell-cell adherens junction;GO:0005737|cytoplasm;GO:0022625|cytosolic large ribosomal subunit;GO:0070062|extracellular exosome;GO:0005925|focal adhesion;GO:0016020|membrane;GO:0005730|nucleolus;GO:0005634|nucleus;GO:0042788|polysomal ribosome;	GO:0098641|cadherin binding involved in cell-cell adhesion;GO:0044822|poly(A) RNA binding;GO:0003723|RNA binding;	K02936	RP-L7Ae, RPL7A; large subunit ribosomal protein L7Ae
ENSG00000232862	0	0	0.0343053	0	AL138787.1	transcribed_processed_pseudogene	chr1:36080066-36084026:-	gi|635109476|ref|XP_007977606.1|	908	8e-159	PREDICTED: magnesium transporter protein 1-like isoform X1 [Chlorocebus sabaeus]	gi|694884930|ref|XR_681533.1|	1600	0	PREDICTED: Pan troglodytes magnesium transporter protein 1 pseudogene (LOC456748), transcript variant X1, misc_RNA	Q5RE31	168	8e-73	Magnesium transporter protein 1	.	.	.	.	pfam04756	OST3_OST6	OST3 / OST6 family. The proteins in this family are part of a complex of eight ER proteins that transfers core oligosaccharide from dolichol carrier to Asn-X-Ser/Thr motifs. This family includes both OST3 and OST6, each of which contains four predicted transmembrane helices. Disruption of OST3 and OST6 leads to a defect in the assembly of the complex. Hence, the function of these genes seems to b…	GO:0006810|transport;	GO:0005789|endoplasmic reticulum membrane;GO:0016021|integral component of membrane;GO:0005886|plasma membrane;	.	K19478	MAGT1; magnesium transporter 1
ENSG00000232860	0.449458	0.215174	0.407405	0.324368	SMG7-AS1	processed_transcript	chr1:183460874-183472265:-	gi|119611558|gb|EAW91152.1|	654	1e-77	hCG2038242, partial [Homo sapiens]	gi|344217754|ref|NG_029808.1|	2246	0	Homo sapiens SMG7 nonsense mediated mRNA decay factor (SMG7), RefSeqGene on chromosome 1	Q8N7I0	57	7e-08	Protein GVQW1	.	.	.	.	pfam13900	GVQW	Putative binding domain. This short domain is often found nested inside other longer domains. The function is not known, but the domain carries a highly conserved GVQW motif. The members are rich in proline and cysteine. This may be a binding domain.	.	.	.	.	.
ENSG00000241370	0.490919	0.906519	0.286063	0.759192	RPP21	protein_coding	chr6:30345131-30346884:+	gi|28193521|emb|CAD44291.1|	856	2e-114	ribonucleoprotein V3 [Homo sapiens]	gi|18375878|emb|AL662832.5|	1263	0	Human DNA sequence from clone CH502-141O14 on chromosome 6, complete sequence	Q9H633	180	4e-72	Ribonuclease P protein subunit p21	SPBC1105.16c	52.8	1e-08	COG2023	pfam04032	Rpr2	RNAse P Rpr2/Rpp21/SNM1 subunit domain. This family contains a ribonuclease P subunit of humans and yeast. Other members of the family include the probable archaeal homologues. This family includes SNM1. It is a subunit of RNase MRP (mitochondrial RNA processing), a ribonucleoprotein endoribonuclease that has roles in both mitochondrial DNA replication and nuclear 5.8S rRNA processing. SNM1 is an…	GO:0042493|response to drug;GO:0006364|rRNA processing;GO:0001682|tRNA 5'-leader removal;GO:0008033|tRNA processing;	GO:0005655|nucleolar ribonuclease P complex;GO:0005654|nucleoplasm;	GO:0046872|metal ion binding;GO:0004526|ribonuclease P activity;	K03540	RPR2, RPP21; ribonuclease P protein subunit RPR2 [EC:3.1.26.5]
ENSG00000229970	0	0	0	0	AC007128.1	antisense_RNA	chr7:8262264-8344516:+	gi|694920633|ref|XP_009451202.1|	230	1e-34	PREDICTED: TSC22 domain family protein 2-like [Pan troglodytes]	gi|551861126|tpe|HG500002.1|	1853	0	TPA: Homo sapiens long non-coding RNA OTTHUMT00000324590.2 (AC007128.1 gene), antisense	.	.	.	.	.	.	.	.	pfam02123	RdRP_4	Viral RNA-directed RNA-polymerase. This family includes RNA-dependent RNA polymerase proteins (RdRPs) from Luteovirus, Totivirus and Rotavirus.	.	.	.	.	.
ENSG00000277453	0	0	0	0	AC010271.2	lincRNA	chr19:40426115-40426702:+	.	.	.	.	gi|666671530|tpe|LK938004.1|	588	0	TPA: Homo sapiens long non-coding RNA OTTHUMT00000473715.1 (CTC-492K19.7 gene), lincRNA	.	.	.	.	.	.	.	.	pfam15279	SOBP	Sine oculis-binding protein. SOBP is associated with syndromic and nonsyndromic intellectual disability. It carries a zinc-finger of the zf-C2H2 type at the N-terminus, and a highly characteristic C-terminal PhPhPhPhPhPh motif. The deduced 873-amino acid protein contains an N-terminal nuclear localisation signal (NLS), followed by 2 FCS-type zinc finger motifs, a proline-rich region (PR1), a puta…	.	.	.	.	.
ENSG00000273521	0.205156	0.0509972	0.104603	0.111044	AL162274.1	antisense_RNA	chr10:131980240-131981337:+	.	.	.	.	gi|666670244|tpe|LK938941.1|	1098	0	TPA: Homo sapiens long non-coding RNA OTTHUMT00000473468.1 (RP11-45A17.4 gene), antisense	.	.	.	.	.	.	.	.	pfam13900	GVQW	Putative binding domain. This short domain is often found nested inside other longer domains. The function is not known, but the domain carries a highly conserved GVQW motif. The members are rich in proline and cysteine. This may be a binding domain.	.	.	.	.	.
ENSG00000273523	0.0164041	0	0	0	AL139082.1	antisense_RNA	chr13:52128891-52132723:+	.	.	.	.	gi|666670217|tpe|LK938522.1|	3433	0	TPA: Homo sapiens long non-coding RNA OTTHUMT00000474756.1 (RP11-248G5.9 gene), antisense	.	.	.	.	.	.	.	.	pfam03326	Herpes_TAF50	Herpesvirus transcription activation factor (transactivator). This family includes EBV BRLF1 and similar ORF 50 proteins from other herpesviruses.	.	.	.	.	.
ENSG00000273524	0	0	0.222586	0	Metazoa_SRP	misc_RNA	chr18:24179038-24179295:-	gi|594691438|ref|XP_007193055.1|	231	2e-21	PREDICTED: uncharacterized protein LOC103017900 [Balaenoptera acutorostrata scammoni]	gi|340007371|ref|NG_029432.1|	258	3e-131	Homo sapiens oxysterol binding protein like 1A (OSBPL1A), RefSeqGene on chromosome 18	.	.	.	.	.	.	.	.	pfam13900	GVQW	Putative binding domain. This short domain is often found nested inside other longer domains. The function is not known, but the domain carries a highly conserved GVQW motif. The members are rich in proline and cysteine. This may be a binding domain.	.	.	.	.	.
ENSG00000222094	0.304408	0	0	0	RNU2-65P	snRNA	chr15:72045183-72045367:+	gi|119612538|gb|EAW92132.1|	135	4e-09	hCG2009101, partial [Homo sapiens]	gi|937347823|ref|NG_043702.1|	185	6e-91	Homo sapiens RNA, U2 small nuclear 65, pseudogene (RNU2-65P) on chromosome 15	Q9Y2Z2	50.1	3e-07	Protein MTO1 homolog, mitochondrial	.	.	.	.	pfam13900	GVQW	Putative binding domain. This short domain is often found nested inside other longer domains. The function is not known, but the domain carries a highly conserved GVQW motif. The members are rich in proline and cysteine. This may be a binding domain.	GO:0070899|mitochondrial tRNA wobble uridine modification;GO:0030488|tRNA methylation;	GO:0005739|mitochondrion;	GO:0050660|flavin adenine dinucleotide binding;GO:0016491|oxidoreductase activity;GO:0044822|poly(A) RNA binding;	K03495	gidA, mnmG, MTO1; tRNA uridine 5-carboxymethylaminomethyl modification enzyme
ENSG00000089041	2.17301	1.989	1.72923	1.74777	P2RX7	protein_coding	chr12:121132819-121188032:+	gi|300068987|ref|NP_002553.3|	3128	0	P2X purinoceptor 7 [Homo sapiens]	gi|300388175|ref|NG_011471.2|	3728	0	Homo sapiens purinergic receptor P2X 7 (P2RX7), RefSeqGene on chromosome 12	Q99572	248	0	P2X purinoceptor 7	.	.	.	.	pfam00864	P2X_receptor	ATP P2X receptor.	GO:0000187|activation of MAPK activity;GO:0097190|apoptotic signaling pathway;GO:0032060|bleb assembly;GO:0007596|blood coagulation;GO:0000902|cell morphogenesis;GO:0007166|cell surface receptor signaling pathway;GO:0071359|cellular response to dsRNA;GO:0031668|cellular response to extracellular stimulus;GO:0046513|ceramide biosynthetic process;GO:0032963|collagen metabolic process;GO:0019835|cyt…	GO:0032059|bleb;GO:0005911|cell-cell junction;GO:0005737|cytoplasm;GO:0009897|external side of plasma membrane;GO:0005639|integral component of nuclear inner membrane;GO:0005887|integral component of plasma membrane;GO:0016020|membrane;GO:0031594|neuromuscular junction;GO:0043025|neuronal cell body;GO:0005886|plasma membrane;GO:0098793|presynapse;	GO:0005524|ATP binding;GO:0004931|extracellular ATP-gated cation channel activity;GO:0001530|lipopolysaccharide binding;GO:0042803|protein homodimerization activity;GO:0001614|purinergic nucleotide receptor activity;GO:0005102|receptor binding;	K05220	P2RX7; P2X purinoceptor 7
ENSG00000237331	0	0	0	0	XIAP-AS1	antisense_RNA	chrX:123872626-123873932:-	gi|441621761|ref|XP_004088774.1|	181	3e-14	PREDICTED: LYR motif-containing protein 4 isoform X1 [Nomascus leucogenys]	gi|551894121|tpe|HG512676.1|	482	0	TPA: Homo sapiens long non-coding RNA OTTHUMT00000058168.5 (RP1-315G1.4 gene), antisense	A0A096LPI5	46.2	6e-06	Protein GVQW2	.	.	.	.	pfam13900	GVQW	Putative binding domain. This short domain is often found nested inside other longer domains. The function is not known, but the domain carries a highly conserved GVQW motif. The members are rich in proline and cysteine. This may be a binding domain.	.	.	.	.	.
ENSG00000237338	0.112631	0	0	0	FTCD-AS1	antisense_RNA	chr21:46151614-46152647:+	gi|11140815|ref|NP_006648.1|	232	1e-19	formimidoyltransferase-cyclodeaminase isoform A [Homo sapiens]	gi|551892180|tpe|HG511931.1|	500	0	TPA: Homo sapiens long non-coding RNA OTTHUMT00000206957.1 (AP001475.1 gene), antisense	O95954	94	4e-21	Formimidoyltransferase-cyclodeaminase	TM0843	53.1	4e-08	COG3643	pfam07837	FTCD_N	Formiminotransferase domain, N-terminal subdomain. The formiminotransferase (FT) domain of formiminotransferase- cyclodeaminase (FTCD) forms a homodimer, and each protomer comprises two subdomains. The N-terminal subdomain is made up of a six-stranded mixed beta-pleated sheet and five alpha helices, which are arranged on the external surface of the beta sheet. This, in turn, faces the beta-sheet …	GO:0007010|cytoskeleton organization;GO:0006760|folic acid-containing compound metabolic process;GO:0006548|histidine catabolic process;GO:0019556|histidine catabolic process to glutamate and formamide;GO:0019557|histidine catabolic process to glutamate and formate;GO:0035999|tetrahydrofolate interconversion;	GO:0005814|centriole;GO:0005737|cytoplasm;GO:0005829|cytosol;GO:0005783|endoplasmic reticulum;GO:0005793|endoplasmic reticulum-Golgi intermediate compartment;GO:0070062|extracellular exosome;GO:0005794|Golgi apparatus;GO:0000139|Golgi membrane;GO:0030868|smooth endoplasmic reticulum membrane;	GO:0005542|folic acid binding;GO:0030412|formimidoyltetrahydrofolate cyclodeaminase activity;GO:0030407|formimidoyltransferase activity;GO:0030409|glutamate formimidoyltransferase activity;GO:0008017|microtubule binding;	K13990	FTCD; glutamate formiminotransferase / formiminotetrahydrofolate cyclodeaminase [EC:2.1.2.5 4.3.1.4]
ENSG00000089048	7.51222	7.69583	6.62483	8.03742	ESF1	protein_coding	chr20:13714322-13784886:-	gi|18093112|ref|NP_057733.2|	3510	0	ESF1 homolog [Homo sapiens]	gi|22507381|ref|NM_016649.3|	3216	0	Homo sapiens ESF1 nucleolar pre-rRNA processing protein homolog (ESF1), transcript variant 1, mRNA	Q9H501	802	0	ESF1 homolog	SPBC1734.01c	218	8e-59	COG5638	pfam08159	NUC153	NUC153 domain. This small domain is found in a a novel nucleolar family.	GO:0006355|regulation of transcription, DNA-templated;GO:0006351|transcription, DNA-templated;	GO:0005615|extracellular space;GO:0005730|nucleolus;GO:0005654|nucleoplasm;	GO:0044822|poly(A) RNA binding;	.	.
ENSG00000078401	1.46813	1.68012	1.7231	1.79921	EDN1	protein_coding	chr6:12290363-12297194:+	gi|154800437|ref|NP_001946.3|	989	6e-127	endothelin-1 isoform 1 preproprotein [Homo sapiens]	gi|269995985|ref|NM_001955.4|	2033	0	Homo sapiens endothelin 1 (EDN1), transcript variant 1, mRNA	P05305	385	2e-128	Endothelin-1	.	.	.	.	pfam00322	Endothelin	Endothelin family.	GO:0014824|artery smooth muscle contraction;GO:0007589|body fluid secretion;GO:0019722|calcium-mediated signaling;GO:0051216|cartilage development;GO:0016049|cell growth;GO:0007166|cell surface receptor signaling pathway;GO:0007267|cell-cell signaling;GO:0071277|cellular response to calcium ion;GO:0035690|cellular response to drug;GO:0071398|cellular response to fatty acid;GO:0071385|cellular res…	GO:0045178|basal part of cell;GO:0005737|cytoplasm;GO:0005576|extracellular region;GO:0005615|extracellular space;GO:0048237|rough endoplasmic reticulum lumen;GO:0033093|Weibel-Palade body;	GO:0005125|cytokine activity;GO:0031707|endothelin A receptor binding;GO:0031708|endothelin B receptor binding;GO:0005179|hormone activity;	K16366	EDN1; endothelin-1
ENSG00000078403	8.4169	8.66733	8.64921	8.0143	MLLT10	protein_coding	chr10:21524675-21743630:+	gi|307548832|ref|NP_001182555.1|	4056	0	protein AF-10 isoform c [Homo sapiens]	gi|307548830|ref|NM_004641.3|	5126	0	Homo sapiens myeloid/lymphoid or mixed-lineage leukemia; translocated to, 10 (MLLT10), transcript variant 1, mRNA	O54826	179	6e-48	Protein AF-10	YPR031w	137	6e-32	COG5141	pfam13832	zf-HC5HC2H_2	PHD-zinc-finger like domain.	GO:0045944|positive regulation of transcription from RNA polymerase II promoter;GO:0006351|transcription, DNA-templated;	GO:0005737|cytoplasm;GO:0005654|nucleoplasm;GO:0005634|nucleus;GO:0043234|protein complex;	GO:0003677|DNA binding;GO:0003700|transcription factor activity, sequence-specific DNA binding;GO:0008270|zinc ion binding;	.	.
ENSG00000257588	0	0	0.0729697	0	AC025154.2	antisense_RNA	chr12:49951512-49962924:-	gi|795537330|ref|XP_011903737.1|	316	3e-32	PREDICTED: aquaporin-2 isoform X6 [Cercocebus atys]	gi|551874440|tpe|HG504756.1|	1031	0	TPA: Homo sapiens long non-coding RNA OTTHUMT00000405996.1 (RP11-469H8.6 gene), antisense	P41181	99	2e-23	Aquaporin-2	.	.	.	.	pfam00230	MIP	Major intrinsic protein. MIP (Major Intrinsic Protein) family proteins exhibit essentially two distinct types of channel properties: (1) specific water transport by the aquaporins, and (2) small neutral solutes transport, such as glycerol by the glycerol facilitators.	GO:0071280|cellular response to copper ion;GO:0071288|cellular response to mercury ion;GO:0042631|cellular response to water deprivation;GO:0009992|cellular water homeostasis;GO:0007588|excretion;GO:0015793|glycerol transport;GO:0034220|ion transmembrane transport;GO:0072205|metanephric collecting duct development;GO:0003091|renal water homeostasis;GO:0003097|renal water transport;GO:0006833|wate…	GO:0016324|apical plasma membrane;GO:0016323|basolateral plasma membrane;GO:0070062|extracellular exosome;GO:0005794|Golgi apparatus;GO:0005887|integral component of plasma membrane;GO:0016020|membrane;GO:0005886|plasma membrane;GO:0055037|recycling endosome;GO:0030658|transport vesicle membrane;	GO:0015254|glycerol channel activity;GO:0015168|glycerol transmembrane transporter activity;GO:0015250|water channel activity;GO:0005372|water transmembrane transporter activity;	K09865	AQP2; aquaporin-2
ENSG00000136267	1.15111	0.713875	1.05887	0.738674	DGKB	protein_coding	chr7:14145049-14974777:-	gi|22027632|ref|NP_004071.1|	4348	0	diacylglycerol kinase beta isoform 1 [Homo sapiens]	gi|530384506|ref|XM_005249628.1|	6917	0	PREDICTED: Homo sapiens diacylglycerol kinase, beta 90kDa (DGKB), transcript variant X1, mRNA	Q9Y6T7	268	5e-83	Diacylglycerol kinase beta	.	.	.	.	pfam00609	DAGK_acc	Diacylglycerol kinase accessory domain. Diacylglycerol (DAG) is a second messenger that acts as a protein kinase C activator. This domain is assumed to be an accessory domain: its function is unknown.	GO:0046486|glycerolipid metabolic process;GO:0035556|intracellular signal transduction;GO:0046834|lipid phosphorylation;GO:0030168|platelet activation;GO:0007205|protein kinase C-activating G-protein coupled receptor signaling pathway;	GO:0005737|cytoplasm;GO:0005829|cytosol;GO:0005886|plasma membrane;	GO:0005524|ATP binding;GO:0005509|calcium ion binding;GO:0004143|diacylglycerol kinase activity;	K00901	dgkA, DGK; diacylglycerol kinase (ATP) [EC:2.7.1.107]
ENSG00000136261	16.0857	16.0706	16.2151	15.6153	BZW2	protein_coding	chr7:16646131-16706523:+	gi|478514439|ref|XP_004431470.1|	2277	0	PREDICTED: basic leucine zipper and W2 domain-containing protein 2 isoform X1 [Ceratotherium simum simum]	gi|14042806|dbj|AK027837.1|	2092	0	Homo sapiens cDNA FLJ14931 fis, clone PLACE1009434	Q4R6R4	840	0	Basic leucine zipper and W2 domain-containing protein 2	.	.	.	.	pfam02020	W2	eIF4-gamma/eIF5/eIF2-epsilon. This domain of unknown function is found at the C-terminus of several translation initiation factors.	GO:0030154|cell differentiation;GO:0007399|nervous system development;	GO:0005913|cell-cell adherens junction;GO:0005737|cytoplasm;GO:0016020|membrane;	GO:0098641|cadherin binding involved in cell-cell adhesion;	.	.
ENSG00000228739	0	0	0.115084	0	AL162384.1	lincRNA	chr9:6047360-6066714:+	gi|119579156|gb|EAW58752.1|	257	4e-26	hCG2036992 [Homo sapiens]	gi|551866501|tpe|HG501874.1|	499	0	TPA: Homo sapiens long non-coding RNA OTTHUMT00000051653.1 (RP11-218I7.2 gene), lincRNA	.	.	.	.	.	.	.	.	pfam14126	DUF4293	Domain of unknown function (DUF4293). This family of integral membrane proteins is functionally uncharacterized. This family of proteins is found in bacteria. Proteins in this family are typically between 136 and 154 amino acids in length.	.	.	.	.	.
ENSG00000244378	0	0	0	0	RPS2P45	transcribed_processed_pseudogene	chr16:69033675-69036042:+	gi|507536409|ref|XP_004652237.1|	808	3e-104	PREDICTED: 40S ribosomal protein S2 isoform X2 [Jaculus jaculus]	gi|17149370|gb|AC009027.10|	2057	0	Homo sapiens chromosome 16 clone RP11-123C5, complete sequence	P27952	313	1e-104	40S ribosomal protein S2	SPCC576.08c	232	5e-74	COG0098	pfam00333	Ribosomal_S5	Ribosomal protein S5, N-terminal domain.	GO:0006412|translation;	GO:0015935|small ribosomal subunit;	GO:0003723|RNA binding;GO:0003735|structural constituent of ribosome;	K02981	RP-S2e, RPS2; small subunit ribosomal protein S2e
ENSG00000249958	0.0387314	0	0	0.125784	CCT7P2	processed_pseudogene	chr5:92889387-92890840:-	gi|48145555|emb|CAG33000.1|	609	2e-176	CCT7 [Homo sapiens]	gi|585866475|ref|NG_008698.3|	1454	0	Homo sapiens chaperonin containing TCP1 subunit 7 pseudogene 2 (CCT7P2) on chromosome 5	Q99832	189	1e-177	T-complex protein 1 subunit eta	SPBC25H2.12c	150	6e-105	COG0459	pfam00118	Cpn60_TCP1	TCP-1/cpn60 chaperonin family. This family includes members from the HSP60 chaperone family and the TCP-1 (T-complex protein) family.	GO:0007339|binding of sperm to zona pellucida;GO:0032212|positive regulation of telomere maintenance via telomerase;GO:0006457|protein folding;GO:0050821|protein stabilization;GO:1901998|toxin transport;	GO:0044297|cell body;GO:0005832|chaperonin-containing T-complex;GO:0005737|cytoplasm;GO:0005829|cytosol;GO:0070062|extracellular exosome;GO:0005874|microtubule;GO:0005739|mitochondrion;GO:0002199|zona pellucida receptor complex;	GO:0005524|ATP binding;GO:0051082|unfolded protein binding;	K09499	CCT7; T-complex protein 1 subunit eta
ENSG00000188243	17.262	16.2554	14.7483	13.8466	COMMD6	protein_coding	chr13:75525219-75549439:-	gi|767977337|ref|XP_011533250.1|	672	6e-82	PREDICTED: COMM domain-containing protein 6 isoform X1 [Homo sapiens]	gi|565671774|ref|NM_203495.3|	1695	0	Homo sapiens COMM domain containing 6 (COMMD6), transcript variant 2, mRNA	Q7Z4G1	110	3e-30	COMM domain-containing protein 6	.	.	.	.	pfam07258	HCaRG	HCaRG protein. This family consists of several mammalian HCaRG(hypertension-related, calcium-regulated gene) proteins. HCaRG is negatively regulated by extracellular calcium concentration, and its basal mRNA levels are higher in hypertensive animals. HCaRG is a nuclear protein potentially involved in the control of cell proliferation.	GO:0032088|negative regulation of NF-kappaB transcription factor activity;GO:0006351|transcription, DNA-templated;	GO:0005737|cytoplasm;GO:0005634|nucleus;	GO:0051059|NF-kappaB binding;	.	.
ENSG00000188242	1.58807	1.94343	1.34952	1.47669	PP7080	antisense_RNA	chr5:466124-473098:-	gi|7512751|pir||T17300	687	9e-84	hypothetical protein DKFZp564I1171.1 - human (fragment)	gi|685843873|tpe|LN608025.1|	1876	0	TPA: Homo sapiens long non-coding RNA OTTHUMT00000368035.1 (CTD-2228K2.5 gene), antisense	.	.	.	.	.	.	.	.	pfam15240	Pro-rich	Proline-rich. This family includes several eukaryotic proline-rich proteins.	.	.	.	.	.
ENSG00000266127	0	0	0.147754	0.313704	ZNF415P1	processed_pseudogene	chr18:9785108-9787805:+	gi|826291132|ref|XP_012498851.1|	487	1e-80	PREDICTED: LOW QUALITY PROTEIN: zinc finger protein 845-like [Propithecus coquereli]	gi|302488178|ref|NG_026310.1|	1036	0	Homo sapiens zinc finger protein 415 pseudogene 1 (ZNF415P1) on chromosome 18	Q96SE7	20.8	3e-09	Zinc finger protein 347	.	.	.	.	pfam01352	KRAB	KRAB box. The KRAB domain (or Kruppel-associated box) is present in about a third of zinc finger proteins containing C2H2 fingers. The KRAB domain is found to be involved in protein-protein interactions. The KRAB domain is generally encoded by two exons. The regions coded by the two exons are known as KRAB-A and KRAB-B. The A box plays an important role in repression by binding to corepressors, w…	GO:0006355|regulation of transcription, DNA-templated;GO:0006351|transcription, DNA-templated;	GO:0005634|nucleus;	GO:0003677|DNA binding;GO:0046872|metal ion binding;	K09228	KRAB; KRAB domain-containing zinc finger protein
ENSG00000275963	0.072665	0.0722516	0.0740995	0	AC008115.4	lincRNA	chr12:12648939-12649713:+	gi|7717280|emb|CAB90410.1|	155	4e-10	PRED15 [Homo sapiens]	gi|666670666|tpe|LK938679.1|	775	0	TPA: Homo sapiens long non-coding RNA OTTHUMT00000474490.1 (RP11-180M15.6 gene), lincRNA	.	.	.	.	.	.	.	.	pfam10292	7TM_GPCR_Srab	Serpentine type 7TM GPCR receptor class ab chemoreceptor. Chemoreception is mediated in Caenorhabditis elegans by members of the seven-transmembrane G-protein-coupled receptor class (7TM GPCRs) of proteins which are of the serpentine type. Srab is part of the Sra superfamily of chemoreceptors. Chemoperception is one of the central senses of soil nematodes like C. elegans which are otherwise 'blin…	.	.	.	.	.
ENSG00000275967	0.908313	0	0	0	MIR6880	miRNA	chr12:124337181-124337242:-	.	.	.	.	gi|563319907|ref|NR_106940.1|	62	3e-23	Homo sapiens microRNA 6880 (MIR6880), microRNA	.	.	.	.	.	.	.	.	pfam02232	Alpha_TIF	Alpha trans-inducing protein (Alpha-TIF). Alpha-TIF, a virion protein (VP16), is involved in transcriptional activation of viral immediate early (IE) promoters (alpha genes). Specificity of tegument protein VP16 of human herpesvirus 2 for IE genes is conferred by the 400 residue N-terminal, the 80 residue C-terminal is responsible for transcriptional activation.	.	.	.	.	.
ENSG00000275966	0.114695	0.342128	0.701757	0.496644	AC110285.6	lincRNA	chr17:81345476-81345966:-	gi|694970192|ref|XP_009431789.1|	448	5e-52	PREDICTED: uncharacterized protein-like [Pan troglodytes]	gi|666672068|tpe|LK938165.1|	491	0	TPA: Homo sapiens long non-coding RNA OTTHUMT00000473669.1 (RP11-1055B8.9 gene), lincRNA	.	.	.	.	.	.	.	.	pfam05110	AF-4	AF-4 proto-oncoprotein. This family consists of AF4 (Proto-oncogene AF4) and FMR2 (Fragile X E mental retardation syndrome) nuclear proteins. These proteins have been linked to human diseases such as acute lymphoblastic leukaemia and mental retardation. The family also contains a Drosophila AF4 protein homologue Lilliputian which contains an AT-hook domain. Lilliputian represents a novel pair-rul…	.	.	.	.	.
ENSG00000275964	0.614694	0.376121	1.01257	0.767797	AL355001.2	lincRNA	chr13:19863858-19865048:+	gi|119628647|gb|EAX08242.1|	238	1e-39	hCG1649038 [Homo sapiens]	gi|666670163|tpe|LK938468.1|	1191	0	TPA: Homo sapiens long non-coding RNA OTTHUMT00000474335.1 (RP11-61K9.3 gene), lincRNA	.	.	.	.	.	.	.	.	pfam15576	DUF4661	Domain of unknown function (DUF4661). This family of proteins is found in eukaryotes. Proteins in this family are typically between 281 and 302 amino acids in length.	.	.	.	.	.
ENSG00000160007	31.1951	30.0117	28.3586	23.6154	ARHGAP35	protein_coding	chr19:46918676-47005077:+	gi|150417981|ref|NP_004482.4|	7464	0	rho GTPase-activating protein 35 [Homo sapiens]	gi|150417980|ref|NM_004491.4|	8889	0	Homo sapiens Rho GTPase activating protein 35 (ARHGAP35), mRNA	Q91YM2	75.9	2e-14	Rho GTPase-activating protein 35	.	.	.	.	pfam00620	RhoGAP	RhoGAP domain. GTPase activator proteins towards Rho/Rac/Cdc42-like small GTPases.	GO:0007411|axon guidance;GO:0007413|axonal fasciculation;GO:0043010|camera-type eye development;GO:0016477|cell migration;GO:0031668|cellular response to extracellular stimulus;GO:0021955|central nervous system neuron axonogenesis;GO:0030950|establishment or maintenance of actin cytoskeleton polarity;GO:0030900|forebrain development;GO:0007229|integrin-mediated signaling pathway;GO:0030879|mammar…	GO:0015629|actin cytoskeleton;GO:0036064|ciliary basal body;GO:0005737|cytoplasm;GO:0005634|nucleus;	GO:0005525|GTP binding;GO:0005096|GTPase activator activity;GO:0005543|phospholipid binding;GO:0000977|RNA polymerase II regulatory region sequence-specific DNA binding;GO:0001227|transcriptional repressor activity, RNA polymerase II transcription regulatory region sequence-specific binding;	K05732	GRLF1; glucocorticoid receptor DNA-binding factor 1
ENSG00000230641	0.201847	0	0	0	USP12-AS2	antisense_RNA	chr13:27172259-27182998:+	.	.	.	.	gi|565324254|ref|NR_046548.1|	279	6e-143	Homo sapiens USP12 antisense RNA 2 (head to head) (USP12-AS2), long non-coding RNA	.	.	.	.	.	.	.	.	pfam15483	DUF4641	Domain of unknown function (DUF4641). This family of proteins is found in eukaryotes. Proteins in this family are typically between 201 and 519 amino acids in length.	.	.	.	.	.
ENSG00000230645	0	0	0.156052	0.165661	LINC01818	lincRNA	chr2:150171423-150301080:+	gi|119631934|gb|EAX11529.1|	245	6e-25	hCG1812028 [Homo sapiens]	gi|551847300|tpe|HG494749.1|	368	0	TPA: Homo sapiens long non-coding RNA OTTHUMT00000332335.1 (AC016682.1 gene), lincRNA	.	.	.	.	.	.	.	.	pfam04896	AmoC	Ammonia monooxygenase/methane monooxygenase, subunit C. Ammonia monooxygenase plays a key role in the nitrogen cycle and degrades a wide range of hydrocarbons and halogenated hydrocarbons. This family represents the AmoC subunit. It also includes the particulate methane monooxygenase subunit PmoC from methanotrophic bacteria.	.	.	.	.	.
ENSG00000230647	0	0	0	0	AC022816.1	lincRNA	chr17:14374139-14421026:+	gi|355784693|gb|EHH65544.1|	205	1e-16	hypothetical protein EGM_02322, partial [Macaca fascicularis]	gi|551884064|tpe|HG508705.1|	804	0	TPA: Homo sapiens long non-coding RNA OTTHUMT00000130000.1 (AC022816.2 gene), lincRNA	A0A096LPI5	57.8	2e-09	Protein GVQW2	.	.	.	.	pfam13900	GVQW	Putative binding domain. This short domain is often found nested inside other longer domains. The function is not known, but the domain carries a highly conserved GVQW motif. The members are rich in proline and cysteine. This may be a binding domain.	.	.	.	.	.
ENSG00000230649	0	0.123066	0	0.133985	AC024084.1	lincRNA	chr7:136025761-136084668:+	.	.	.	.	gi|551862845|tpe|HG500643.1|	455	0	TPA: Homo sapiens long non-coding RNA OTTHUMT00000340908.2 (AC024084.1 gene), lincRNA	.	.	.	.	.	.	.	.	pfam06500	DUF1100	Alpha/beta hydrolase of unknown function (DUF1100). This family consists of several hypothetical bacterial proteins of unknown function. Members of this family have an alpha/beta hydrolase fold.	.	.	.	.	.
ENSG00000230648	0.269452	0.267919	0	0.291689	AL138831.1	antisense_RNA	chr6:4018843-4021215:-	.	.	.	.	gi|551858509|tpe|HG498935.1|	209	3e-104	TPA: Homo sapiens long non-coding RNA OTTHUMT00000039703.1 (RP3-406P24.3 gene), antisense	.	.	.	.	.	.	.	.	pfam13085	Fer2_3	2Fe-2S iron-sulfur cluster binding domain. The 2Fe-2S ferredoxin family have a general core structure consisting of beta(2)-alpha-beta(2) which abeta-grasp type fold. The domain is around one hundred amino acids with four conserved cysteine residues to which the 2Fe-2S cluster is ligated.	.	.	.	.	.
ENSG00000010803	10.3462	11.4332	10.473	10.5009	SCMH1	protein_coding	chr1:41027200-41242154:-	gi|578798653|ref|XP_006710525.1|	3232	0	PREDICTED: polycomb protein SCMH1 isoform X3 [Homo sapiens]	gi|288557330|ref|NM_001172218.1|	3323	0	Homo sapiens sex comb on midleg homolog 1 (Drosophila) (SCMH1), transcript variant 3, mRNA	Q8K214	90.1	5e-19	Polycomb protein SCMH1	.	.	.	.	pfam12140	DUF3588	Protein of unknown function (DUF3588). This family of proteins is found in eukaryotes. Proteins in this family are typically between 129 and 866 amino acids in length, and the family is found in association with pfam02820. The exact function of this family is not known.	GO:0009952|anterior/posterior pattern specification;GO:0006338|chromatin remodeling;GO:0016458|gene silencing;GO:0045892|negative regulation of transcription, DNA-templated;GO:0007283|spermatogenesis;GO:0006351|transcription, DNA-templated;	GO:0010369|chromocenter;GO:0005634|nucleus;	.	K11461	SCMH1; polycomb protein SCMH1
ENSG00000222426	0	0	0	0	RNU2-50P	snRNA	chr9:34282528-34282670:-	gi|24940209|emb|CAA24954.2|	142	5e-10	unnamed protein product [Xenopus laevis]	gi|953267019|ref|NG_046001.1|	143	1e-67	Homo sapiens RNA, U2 small nuclear 50, pseudogene (RNU2-50P) on chromosome 9	.	.	.	.	.	.	.	.	pfam03251	Tymo_45kd_70kd	Tymovirus 45/70Kd protein. Tymoviruses are single stranded RNA viruses. This family includes a protein of unknown function that has been named based on its molecular weight. Tymoviruses such as the ononis yellow mosaic tymovirus encode only three proteins. Of these two are overlapping this protein overlaps a larger ORF that is thought to be the polymerase.	.	.	.	.	.
ENSG00000122481	1.4775	2.17538	1.56461	1.56868	RWDD3	protein_coding	chr1:95234155-95247225:+	gi|296453018|sp|Q9Y3V2.4|RWDD3_HUMAN	1412	0	RecName: Full=RWD domain-containing protein 3; AltName: Full=RWD domain-containing sumoylation enhancer; Short=RSUME	gi|503774660|ref|NM_001278248.1|	1291	0	Homo sapiens RWD domain containing 3 (RWDD3), transcript variant 5, mRNA	Q9Y3V2	488	2e-171	RWD domain-containing protein 3	.	.	.	.	pfam05773	RWD	RWD domain. This domain was identified in WD40 repeat proteins and Ring finger domain proteins. The function of this domain is unknown. GCN2 is the alpha-subunit of the only translation initiation factor (eIF2 alpha) kinase that appears in all eukaryotes. Its function requires an interaction with GCN1 via the domain at its N-terminus, which is termed the RWD domain after three major RWD-containin…	GO:0032088|negative regulation of NF-kappaB transcription factor activity;GO:1902073|positive regulation of hypoxia-inducible factor-1alpha signaling pathway;GO:0033235|positive regulation of protein sumoylation;	GO:0005737|cytoplasm;GO:0005634|nucleus;	.	.	.
ENSG00000122483	2.23942	2.84299	2.3346	2.2619	CCDC18	protein_coding	chr1:93179919-93278730:+	gi|807045883|ref|NP_001293005.1|	6949	0	coiled-coil domain-containing protein 18 isoform a [Homo sapiens]	gi|807045882|ref|NM_001306076.1|	4779	0	Homo sapiens coiled-coil domain containing 18 (CCDC18), transcript variant 1, mRNA	Q5T9S5	242	2e-72	Coiled-coil domain-containing protein 18	.	.	.	.	pfam02463	SMC_N	RecF/RecN/SMC N terminal domain. This domain is found at the N terminus of SMC proteins. The SMC (structural maintenance of chromosomes) superfamily proteins have ATP-binding domains at the N- and C-termini, and two extended coiled-coil domains separated by a hinge in the middle. The eukaryotic SMC proteins form two kind of heterodimers: the SMC1/SMC3 and the SMC2/SMC4 types. These heterodimers c…	.	.	.	.	.
ENSG00000122482	5.31752	5.7291	5.54333	7.09526	ZNF644	protein_coding	chr1:90915298-91022272:-	gi|41152093|ref|NP_958357.1|	6785	0	zinc finger protein 644 isoform 1 [Homo sapiens]	gi|342349335|ref|NM_201269.2|	5763	0	Homo sapiens zinc finger protein 644 (ZNF644), transcript variant 1, mRNA	Q9H582	2614	0	Zinc finger protein 644	.	.	.	.	pfam00096	zf-C2H2	Zinc finger, C2H2 type. The C2H2 zinc finger is the classical zinc finger domain. The two conserved cysteines and histidines co-ordinate a zinc ion. The following pattern describes the zinc finger. #-X-C-X(1-5)-C-X3-#-X5-#-X2-H-X(3-6)-[H/C] Where X can be any amino acid, and numbers in brackets indicate the number of residues. The positions marked # are those that are important for the stable fol…	GO:0006355|regulation of transcription, DNA-templated;GO:0006351|transcription, DNA-templated;	GO:0005634|nucleus;	GO:0003677|DNA binding;GO:0046872|metal ion binding;	.	.
[truncated: 33,430 more rows]
